# Supplementary material for: Genome Wide Phosphoproteome Analysis of Zymomonas mobilis Under Anaerobic, Aerobic, and N2-Fixing Conditions
Source: Front Microbiol. 2019 Sep 4;10:1986. doi: 10.3389/fmicb.2019.01986 (PMC6737584; doi:10.3389/fmicb.2019.01986)
Supplement: Supplementary file 1 [file Table_1.XLSX]

## Sheet: AllPhosphoSites
Table S1: All the observed phosphorylation sites (363) under the three growth conditions in Z. mobilis.
Posterior Error Probability: Probability that the sequence is wrongly identified.
Phospho (STY) probabilities: Probability that the phosphorylation is at the indicated site.
Locus tag	Localization probability	Posterior error probability	Amino acid	Positions within proteins	Phospho (STY) probabilities	Mass error [ppm]
ZMO0142	1	3.88176e-15	S	98	LHCVGQLQS(1)NKAK	1.3447
ZMO0169	1	0.0122939	S	76	AVS(1)S(1)LIQR	-1.5384
ZMO0169	1	0.0122939	S	77	AVS(1)S(1)LIQR	-1.5384
ZMO0177	1	8.48801e-44	S	195	ILDQIHS(1)DLRR	0.31545
ZMO0239	1	0.000180002	S	141	KS(1)VHEAVQTGIK	-0.37488
ZMO0279	1	7.66028e-05	S	177	GGEFGGS(1)RGGPQR	0.013248
ZMO0294	1	2.0549e-06	S	2	S(1)RICELTGK	-0.54958
ZMO0519	1	1.02222e-14	S	4	S(1)QDGVAIR	-0.1838
ZMO0525	1	2.89352e-10	S	81	VLEKADKAS(1)AA	0.63044
ZMO0533	1	5.81527e-120	S	5	ANES(1)EIQKTENAEVANAANGTNPNNERR	-0.45016
ZMO0533	1	1.45712e-36	S	198	ATFEALNDQKS(1)PK	3.8208
ZMO0571	1	8.06387e-07	S	8	VFLPHNS(1)IEPR	-1.1593
ZMO0731	1	0.000113238	S	173	S(1)PGVLFDHDKGK	0.55165
ZMO0732	1	7.70362e-11	S	1177	S(1)KVIDAQEGDHVKR	-0.08617
ZMO0820	1	0.00458117	S	54	S(1)S(1)RKHLR	-2.5286
ZMO0820	1	0.00458117	S	55	S(1)S(1)RKHLR	-2.5286
ZMO0874	1	0.00510403	S	357	AKDVFS(1)DHVQQR	1.2717
ZMO0883	1	0.0029482	S	176	S(1)FQFSKR	0.91261
ZMO0994	1	1.60601e-105	S	157	AFS(1)GAWKDVTGGNK	0.41032
ZMO0994	1	4.54569e-11	S	45	AGNS(1)IQNTADNAGK	-0.070845
ZMO0997	1	1.05105e-62	S	179	YLENPSILCVGGS(1)WVVPAGKPDVAK	-0.42294
ZMO1017	1	0.000346415	S	255	AAAES(1)FEAR	0.25187
ZMO1099	1	0.0129981	S	791	ALAFLES(1)INAHIIQK	0.96917
ZMO1121	1	0.00357186	S	2	S(1)DRDARPVNEDIR	-0.15846
ZMO1133	1	0.00263976	S	149	VVAEHGHES(1)DVACR	0.046486
ZMO1147	1	8.37893e-06	S	192	QNQS(1)DAGAGAAPAAR	-0.12159
ZMO1154	1	1.32071e-50	S	15	VLLKLS(1)GEVLMGPGQFGIDPATVAR	-0.3828
ZMO1156	1	3.42943e-23	S	89	S(1)GQFFVNHR	1.0051
ZMO1229	1	8.58582e-06	S	117	VVGLS(1)KLAR	0.074952
ZMO1240	1	2.32143e-16	S	12	HGQS(1)EWNLENR	-0.092622
ZMO1360	1	1.22229e-08	S	362	AAPADPS(1)APLVNAEIAR	-1.2977
ZMO1360	1	5.94032e-148	S	311	S(1)VVVNGIRFPSVHLKDYLTR	0.48307
ZMO1383	1	0.00483028	S	24	EKDNAGKEAVFLS(1)VPLLS(1)MK	4.3648
ZMO1383	1	0.00483028	S	29	EKDNAGKEAVFLS(1)VPLLS(1)MK	4.3648
ZMO1422	1	0.000747917	S	719	AHIFIVS(1)DQPLS(1)AILPLLNT(1)R	2.2759
ZMO1422	1	0.000747917	S	724	AHIFIVS(1)DQPLS(1)AILPLLNT(1)R	2.2759
ZMO1429	1	0.00214874	S	496	EQKT(1)GT(1)APS(1)PRIVK	1.3148
ZMO1434	1	2.5295e-99	S	199	DKADHLPNAATPAPSETPHNQAVQAVKPQNIS(1)	0.084231
ZMO1461	1	0.00885275	S	2	S(1)NFLKTAK	-0.14009
ZMO1488	1	7.75952e-108	S	2	S(1)NKLNNQYPSLNLCGQEVGLGHK	-0.25696
ZMO1608	1	0.00514683	S	415	IEEELGS(1)VAK	0.28658
ZMO1608	1	9.9866e-05	S	325	RLS(1)DGIER	0.28782
ZMO1625	1	0.000443269	S	2	S(1)DEAHFSAEQPR	0.3719
ZMO1685	1	0.000554171	S	516	VAELS(1)GVREVK	0.12454
ZMO1687	1	6.69049e-13	S	159	VCDLAHIDEIGS(1)RLDR	0.11448
ZMO1717	1	1.05699e-08	S	10	AYADQQPMS(1)R	0.46464
ZMO1753	1	0	S	2	S(1)EFAEILDETTGLQPNKVLTVEK	-0.43477
ZMO1764	1	2.44526e-10	S	341	IIGES(1)GQGQR	0.20612
ZMO1809	1	0.000270893	S	2	S(1)NNEYFR	-0.078699
ZMO1812	1	0.0128064	S	5	MKLFS(1)VR	0.17004
ZMO1817	1	3.26116e-132	S	2	S(1)QLIHIQPLEPNGGIPSPRPATQGCASSACGK	1.1459
ZMO1823	1	7.90282e-15	S	90	CVES(1)GGPEPGVGCAGR	0.076135
ZMO1824	1	0.00468579	S	60	S(1)IPGVMTIR	-0.15096
ZMO1824	1	3.86011e-17	S	2	S(1)LNEEETIFNTR	0.10359
ZMO1824	1	0.000776458	S	286	S(1)LNYISR	-0.41456
ZMO1825	1	3.69327e-16	S	28	S(1)KLENMPEADKVKEIADWTK	-0.67773
ZMO1831	1	0.000119884	S	111	S(1)MAPHHLWQDLGLR	0.0049318
ZMO1883	1	0.0124969	S	35	NLQAIMPEENILS(1)LNQIQDRR	-0.95609
ZMO1912	1	2.60742e-06	S	82	GAS(1)KGEGLGNQFLGHIR	1.1005
ZMO1929	1	1.94813e-09	S	9	DVKFS(1)RDAR	-0.16639
ZMO1929	1	0.00568142	S	55	ITKDGVS(1)VAK	-0.4727
ZMO1964	1	1.41066e-06	S	2	S(1)AGPAKNPSVVTR	-0.19469
ZMO1997	1	0.00086765	S	124	GFRPAS(1)ER	-0.15585
ZMO2002	1	2.09345e-20	S	19	S(1)KVPAMEANPQKR	0.15174
ZMO0152	1	0.00539933	T	2	T(1)EGLFPR	-0.95284
ZMO0419	1	1.09865e-39	T	173	SLLLFPEGT(1)RVAHGDAPPIR	0.65828
ZMO0516	1	3.33578e-150	T	386	T(1)VGAGVVSSIIK	0.011229
ZMO0709	1	1.74408e-13	T	254	QNVIAALAHIT(1)GGGLLENIPR	-1.2177
ZMO0728	1	1.15717e-05	T	84	AITGLGLT(1)DAK	-0.081083
ZMO1033	1	0.00092064	T	102	T(1)IQHLTNR	-0.055298
ZMO1137	1	0.0125927	T	130	T(1)KLLAGLK	0.22748
ZMO1314	1	0.00735274	T	5	LDQT(1)LEPLR	1.7388
ZMO1422	1	0.000747917	T	732	AHIFIVS(1)DQPLS(1)AILPLLNT(1)R	2.2759
ZMO1429	1	0.00214874	T	491	EQKT(1)GT(1)APS(1)PRIVK	1.3148
ZMO1429	1	0.00214874	T	493	EQKT(1)GT(1)APS(1)PRIVK	1.3148
ZMO1571	1	0.00791554	T	166	T(1)GHFLPK	1.8249
ZMO1596	1	0.00111079	T	229	T(1)ACDNGKDMPAR	0.32891
ZMO1741	1	1.07219e-07	T	2	T(1)PLDHIR	-0.37892
ZMO1824	1	3.76868e-13	T	42	APDT(1)EADPGALSECSVK	0.15182
ZMO1955	1	0.0252587	T	540	DET(1)ALLALIK	-0.62835
ZMO1996	1	2.06038e-07	T	185	VGKT(1)VLLQNIAR	2.505
ZMO0275	1	0.00142467	Y	230	ACIIY(1)GGR	0.58714
ZMO0368	1	3.24793e-05	Y	339	IY(1)PNGPR	-0.41992
ZMO0492	1	0.00828038	Y	51	GAEY(1)VVDFLPK	-0.27591
ZMO0172	0.999999	1.91721e-05	S	332	ITGIVS(1)R	0.039547
ZMO0410	0.999999	0.000298608	S	2	S(1)ENIQNSPSENLDR	0.14222
ZMO0474	0.999999	0.000908156	S	2	S(1)KNTPIVK	0.33907
ZMO1716	0.999999	0.000173431	S	119	S(1)VGSINAR	-0.11568
ZMO1717	0.999999	3.46294e-120	S	132	GPIGPPS(1)EGKPDGNGQSGGVATAARPHGDQTQWVTQDDYPSR	0.82067
ZMO0726	0.999999	0.00943821	T	168	T(1)GIIHSGIGK	-0.089528
ZMO1240	0.999999	3.60659e-09	Y	90	HY(1)GGLTGLNK	1.1814
ZMO0152	0.999998	2.30082e-60	S	44	INMS(1)HGTHDEK	0.48827
ZMO0536	0.999998	4.87521e-08	S	2	S(1)FKLNSLKDNAGSR	0.020859
ZMO1609	0.999998	9.23766e-21	S	152	S(1)GHSIIR	-1.0881
ZMO1810	0.999998	0	T	205	KDGGQFDQFSGAT(1)ITPR	0.2302
ZMO0662	0.999997	0.000295977	S	140	S(1)HGIHAEPTTFGLK	-0.25221
ZMO1354	0.999997	0.00580357	S	364	RVEITFGPGS(1)GQ	-0.16845
ZMO1608	0.999997	0.00620055	T	2	T(1)AIVSIHGR	0.7101
ZMO1955	0.999996	3.25657e-61	S	2	S(1)YQSQPAIPVKESR	-1.2576
ZMO1366	0.999993	2.32079e-93	S	73	S(1)YDDASKLKGDTSQNLIGILER	0.21389
ZMO1717	0.999993	0	S	142	GPIGPPSEGKPDGNGQS(1)GGVATAARPHGDQTQWVTQDDYPSR	0.48506
ZMO1811	0.999992	0	S	178	ITLGCEGNLDSLSAAS(1)ALGHIK	-0.5997
ZMO0305	0.999991	0.000831063	T	63	EVT(1)KQFLELAKT(0.657)S(0.343)K	0.69263
ZMO1366	0.999989	3.67135e-06	S	145	RVNPGDEISLGS(1)K	0.51626
ZMO1002	0.999986	0	S	102	ADLGVMISAS(1)HNPFSDNGIK	-0.12658
ZMO1366	0.999985	4.88373e-06	S	43	S(1)KISDYGLQLK	-0.95637
ZMO1821	0.999983	0.00173866	S	232	S(1)KAPHFALVDIENLTR	0.35479
ZMO0515	0.999982	1.2932e-10	S	499	KQS(1)GGSGQFGR	-0.38364
ZMO0517	0.999981	0.0237007	T	134	AT(1)HGVSLSHR	1.1919
ZMO0368	0.99998	0.000606273	T	2	T(1)DLHSTVEK	0.46403
ZMO0689	0.999976	3.38248e-88	S	313	S(1)GALSHGASSYSTTTTSR	0.47286
ZMO0847	0.999976	2.777e-91	S	103	ESQAAS(1)QIPAADATDNDVR	-0.29589
ZMO0994	0.999934	2.37157e-08	T	122	SSAETATDNAGHT(1)IAR	0.79459
ZMOp212	0.999923	0.000284006	Y	273	LNHHTEATTMLY(1)AAR	0.70428
ZMO1596	0.999909	9.32072e-20	S	99	ILKDNNSDFVISLGGGS(1)PHDCAK	1.4645
ZMO1387	0.999904	0.000413547	S	119	S(1)QGHSQSIIK	-0.12811
ZMO0531	0.999892	1.35571e-13	S	2	S(1)RIGKKPVAIPTGVTANIADGVLSVK	0.1091
ZMO0883	0.999848	2.50105e-15	S	7	ADHRQS(1)LSDLADLAK	1.6202
ZMO0732	0.999728	0.01211	S	354	S(1)VITTGPELK	0.6329
ZMO1687	0.999647	0.00109439	T	298	GHEFGT(1)VTGR	0.073316
ZMO0517	0.999616	0.00154062	T	214	VARPT(1)DAPYPAAIK	-1.2217
ZMO0493	0.999436	0.00311171	S	6	ANS(0.001)AS(0.999)DLLK	0.22006
ZMO0997	0.999331	0.00249969	S	146	S(0.001)MAS(0.999)VFR	0.32956
ZMO0177	0.999309	0.00385712	T	132	T(0.999)VVY(0.001)GVNHK	0.22847
ZMO0791	0.999215	2.1835e-10	S	2	S(0.999)LT(0.001)LPFPHR	-0.4485
ZMO1936	0.998974	0.0122676	S	255	GGY(0.989)RS(0.012)LAQLPPVAS(0.999)Q	-1.9803
ZMO0517	0.99866	0.000594049	Y	218	VARPT(0.001)DAPY(0.999)PAAIK	-0.85463
ZMO0883	0.998636	2.0327e-33	S	9	QS(0.001)LS(0.999)DLADLAK	0.29316
ZMO1929	0.998301	0.000422194	S	133	VVES(0.002)LRS(0.998)R	0.32651
ZMO0492	0.998112	1.738e-39	S	26	AALTDAGIS(0.998)GIT(0.002)VTETR	-0.17927
ZMO1000	0.998111	2.08336e-56	S	2	S(0.998)VT(0.002)IANLGFPR	0.0066898
ZMO0692	0.998107	0.00562859	S	323	VEGIS(0.998)DIRDES(0.002)NREGVR	0.35984
ZMO0152	0.997812	1.72319e-06	S	234	LEKPAAIENLES(0.998)ILAAT(0.002)DAVMVAR	-0.042847
ZMO1823	0.997789	6.40709e-36	Y	231	KQT(0.002)VLQY(0.998)APDSDQANEYRELAR	-4.1168
ZMO0938	0.997696	2.05515e-270	T	107	QLQNGVVYPMAYHSHAAT(0.002)ET(0.998)CPGHSVLLTGDHPAR	0.49357
ZMO1685	0.997278	2.28689e-94	S	50	IINDYDGLAIRS(0.997)AT(0.003)K	-0.67403
ZMO1609	0.99727	9.56235e-08	T	150	LADIT(0.997)KS(0.003)GHSIIR	0.62605
ZMO1687	0.996958	0.000582344	T	300	GHEFGT(0.003)VT(0.997)GRR	-3.5139
ZMO1929	0.996119	1.27338e-68	S	340	ENTTIVDGAGDQS(0.996)T(0.004)IKDRVEAIR	-0.14218
ZMO1496	0.995911	0.00951256	Y	317	ALNGIY(0.996)DRLAAT(0.994)Y(0.01)R	-1.4493
ZMO0994	0.995044	2.05987e-08	T	116	S(0.001)S(0.001)AET(0.002)AT(0.995)DNAGHTIAR	0.44554
ZMO1694	0.995005	5.36188e-24	S	44	RPDGS(0.002)T(0.002)QALKGNQPS(0.995)AAAHPAPAATTGAGTR	-0.309
ZMO1406	0.994654	0.00530364	S	104	NWVLGGY(0.005)S(0.995)LGAR	0.14088
ZMO0516	0.994307	4.6387e-25	S	225	SFLMPIEDVFS(0.006)IS(0.994)GR	0.7921
ZMO1496	0.994033	0.00951256	T	323	ALNGIY(0.996)DRLAAT(0.994)Y(0.01)R	-1.4493
ZMO1113	0.994005	1.74399e-09	S	383	FAAIGDLS(0.994)LS(0.006)GKK	-0.09805
ZMO1345	0.993172	2.12672e-10	S	2	S(0.993)ENHS(0.007)DTPVVIHR	-0.29198
ZMO0567	0.99284	0.000164583	S	257	HMGHAGAIVS(0.993)GHS(0.006)GS(0.001)AAAK	-0.25042
ZMO1823	0.992601	0.011768	T	175	Y(0.007)AGT(0.993)GGVR	0.00414
ZMO1878	0.991431	5.72663e-07	S	534	S(0.991)KGNT(0.009)VDPLGLIDKYGADALR	0.55701
ZMO1490	0.99043	1.31068e-09	T	95	MWGDNNGNNMAT(0.99)T(0.01)GNGGSVSTK	2.9297
ZMO0279	0.990112	1.46095e-122	S	165	VSATNLGIEGEPLPIT(0.01)ES(0.99)APAPR	0.57437
ZMO0152	0.989403	1.83926e-40	S	314	AEVSDVANAIY(0.002)EGADGIMLS(0.989)AES(0.008)AAGDWPHEAVNMMHR	2.4393
ZMO1936	0.989353	0.0122676	Y	244	GGY(0.989)RS(0.012)LAQLPPVAS(0.999)Q	-1.9803
ZMO1571	0.989134	1.02066e-09	S	476	GATQLAQDLS(0.011)GKRS(0.989)	0.19701
ZMO0853	0.987484	9.34757e-12	S	276	AASANAEPPAAS(0.013)GQS(0.987)H	-0.19893
ZMO0994	0.985215	4.32057e-121	S	58	AGNSIQNTADNAGKAVS(0.985)DT(0.015)AEDAHDGAK	0.36212
ZMO0355	0.984286	5.48439e-103	S	117	FPEIVVCVPS(0.984)GS(0.011)T(0.003)S(0.002)VER	0.41954
ZMO0257	0.984188	0.000610916	S	138	S(0.984)GKVT(0.016)LAGEPVKLTAQEYK	0.40318
ZMO1740	0.983935	2.04211e-90	T	2	MT(0.984)DT(0.016)PPDHLSVFPDSEWFNADALRR	-0.74543
ZMO1435	0.98386	0.00270506	S	2	S(0.984)ES(0.016)GFSQR	-1.2188
ZMO0166	0.983012	8.61606e-168	S	43	APAPT(0.017)S(0.983)NGNADVGAVRDTVVPGSHADFLR	-0.037627
ZMO1052	0.981271	0.00440511	S	100	NVAAGS(0.981)LS(0.019)K	-0.30418
ZMO1964	0.980833	0.00100482	S	481	LDDQLSLSPT(0.019)HS(0.981)	0.065618
ZMO1653	0.978588	0.00596229	T	11	FGGT(0.979)S(0.021)VAGLER	-0.65174
ZMO0206	0.975891	5.35657e-10	S	44	IGS(0.024)S(0.976)LLVDQR	0.49188
ZMO0992	0.975367	0.00185519	S	225	YLFGES(0.975)YGT(0.021)T(0.003)R	0.51953
ZMO1113	0.975116	9.63514e-05	S	385	FAAIGDLS(0.025)LS(0.975)GKK	-0.3207
ZMO0997	0.973247	0.0110847	S	143	S(0.973)MAS(0.027)VFR	0.12428
ZMO1796	0.972604	0.000530515	S	29	VHVPGDKS(0.973)IS(0.027)HR	0.31221
ZMO1609	0.972593	0.0047872	S	155	S(0.027)GHS(0.973)IIR	3.4638
ZMO0221	0.972443	0.00621847	T	88	IKRT(0.972)MWS(0.028)R	-2.8508
ZMO1788	0.971387	6.43262e-05	T	55	LKT(0.971)AT(0.029)DKKT(0.5)VS(0.5)AAS(0.5)LS(0.5)FIQDK	-0.25404
ZMO0732	0.969908	0.000677857	S	32	S(0.97)WS(0.03)FGEIKKPETINYR	0.17986
ZMO1725	0.967066	0.0102517	S	2	S(0.967)GDKDFDKDS(0.032)DVT(0.001)VITR	-0.34
ZMO1929	0.962412	8.46867e-19	S	79	EVAS(0.962)KT(0.037)NDLAGDGT(0.001)TTATVLAQAIVR	-0.38117
ZMO1435	0.959755	0.00025712	S	4	S(0.04)ES(0.96)GFSQR	-0.89184
ZMO0853	0.959244	1.42311e-12	S	273	AASANAEPPAAS(0.959)GQS(0.041)H	0.14479
ZMO1824	0.950656	9.72037e-20	S	53	APDTEADPGALS(0.049)ECS(0.951)VK	-0.23352
ZMO1002	0.947479	7.74851e-129	S	100	ADLGVMIS(0.947)AS(0.053)HNPFSDNGIK	-0.75742
ZMO0572	0.946592	0.00330163	S	386	CILDERPS(0.947)HKAS(0.053)AQR	0.38064
ZMO0206	0.946379	4.05081e-06	S	43	IGS(0.946)S(0.054)LLVDQR	-1.1827
ZMO1000	0.945083	2.8106e-11	S	440	LNLPLYPTTTIGS(0.004)FPQT(0.051)S(0.945)EVRQAR	1.1856
ZMO0713	0.942895	1.36525e-18	S	37	SGPIGIIDIGS(0.943)NS(0.057)IR	-0.53194
ZMO0166	0.938688	8.74604e-132	T	42	APAPT(0.939)S(0.061)NGNADVGAVR	1.2509
ZMO1147	0.935643	3.53331e-31	S	205	QNQSDAGAGAAPAARAS(0.936)GAS(0.029)T(0.036)NASVPPAAR	1.3251
ZMO1360	0.932935	0.00685255	S	2	S(0.933)Y(0.043)T(0.024)VGTYLAER	-0.23708
ZMO0158	0.92925	1.24655e-24	T	159	IDLPHFTLVGAT(0.069)T(0.929)RQGLLS(0.001)T(0.001)PLRDR	-0.14023
ZMO0207	0.928593	3.76043e-09	S	133	GNASYKS(0.031)S(0.929)T(0.041)NRAPR	-0.07988
ZMO1758	0.927669	0.00932112	T	32	KKT(0.928)DT(0.486)RY(0.587)VAR	1.2049
ZMO1596	0.925749	0.00166279	S	126	S(0.926)KKPALPLMS(0.072)INT(0.001)T(0.001)AGTASEMTR	0.040993
ZMO1478	0.921935	1.75498e-23	S	45	ALIIVPGGS(0.922)T(0.078)PKLVFPTLAAR	0.8346
ZMO1034	0.920354	0.00525646	S	203	QTHPFPKPS(0.08)S(0.92)K	-0.059286
ZMO1810	0.91632	0	S	202	VKKDGGQFDQFS(0.916)GAT(0.084)ITPR	-0.21798
ZMO1059	0.914368	0.00445246	S	2	S(0.914)DT(0.086)IFRPESAR	0.3814
ZMO1609	0.913391	1.18007e-10	S	122	IVDQTAELVAENLGS(0.086)S(0.913)YGDYMHK	0.55993
ZMO0867	0.907784	6.80201e-07	S	292	ITKKEPFIT(0.092)S(0.908)DALR	-0.087472
ZMO1845	0.905693	0.0118601	S	72	LT(0.094)S(0.906)DPEEIDCR	0.47245
ZMO0366	0.904992	0.00160543	S	6	SSES(0.095)S(0.905)QGLVTR	3.9852
ZMO0776	0.897206	0.00106261	T	2	T(0.897)GS(0.089)S(0.013)ADDTLKGVHGR	0.42054
ZMO0516	0.88956	3.2662e-14	S	223	SFLMPIEDVFS(0.89)IS(0.11)GR	1.2439
ZMO0368	0.886272	0.00404823	S	6	TDLHS(0.886)T(0.114)VEK	-0.35737
ZMO0637	0.884284	0.011433	S	2	S(0.884)ES(0.116)LAAYAGR	-0.034518
ZMO1608	0.878375	1.16186e-07	S	42	AAVPS(0.002)GAS(0.878)T(0.119)GVHEAVELR	0.34242
ZMO1609	0.869943	3.75603e-35	S	121	IVDQTAELVAENLGS(0.87)S(0.13)YGDYMHK	-0.42707
ZMO0516	0.868219	0.000611087	S	394	TVGAGVVS(0.132)S(0.868)IIK	1.1422
ZMO0493	0.865471	4.28685e-05	S	342	S(0.865)AS(0.135)CRIPYGTGEK	-1.0687
ZMO1816	0.853752	2.58785e-12	S	199	EHEFLLRQS(0.854)S(0.139)HT(0.007)APR	0.45277
ZMO1811	0.847896	0	S	175	ITLGCEGNLDS(0.006)LS(0.848)AAS(0.146)ALGHIKTELTR	0.093098
ZMO0177	0.840725	3.17664e-43	T	155	DLTADDKIVS(0.014)NAS(0.073)CT(0.841)T(0.073)NCLAPVLHVLQQK	0.91378
ZMO0348	0.834462	0.00222173	S	2	S(0.834)GFVRS(0.165)EADGVSHGAR	-0.8714
ZMO0994	0.831713	4.63706e-21	S	110	T(0.039)KS(0.832)S(0.129)AETATDNAGHTIAR	-0.17445
ZMO1407	0.826296	3.5066e-214	S	98	YAPIAAAAGCTVIDNS(0.174)S(0.826)LFR	4.0498
ZMO1685	0.823681	1.81898e-13	T	52	IINDYDGLAIRS(0.176)AT(0.824)K	-1.0361
ZMO1757	0.819356	0.00013109	S	117	S(0.181)S(0.819)HFFNPK	0.22822
ZMO1827	0.818788	0.00391792	S	235	S(0.819)AHT(0.181)IAIGEHMR	-0.39675
ZMO1583	0.812612	0.0120044	S	353	LVS(0.187)S(0.813)EVR	0.12244
ZMO0178	0.809005	0.000433054	T	201	VS(0.191)T(0.809)KLDVLTNLVSK	-0.38667
ZMO1116	0.797005	0.001007	S	380	LGAPDGS(0.203)GRRS(0.797)PEPDPAR	-0.052154
ZMO1910	0.792149	0.00121502	S	2	S(0.792)DT(0.208)LNLLAK	0.92658
ZMO0366	0.787878	0.00255611	S	5	S(0.064)S(0.064)ES(0.788)S(0.084)QGLVTR	-0.39081
ZMO0177	0.762663	0.00766807	T	212	TASASMIPT(0.118)S(0.118)T(0.763)GAAR	0.19761
ZMO0152	0.757225	2.68221e-06	Y	305	AEVS(0.002)DVANAIY(0.757)EGADGIMLS(0.232)AES(0.008)AAGDWPHEAVNMMHR	3.3761
ZMO2004	0.752165	5.33445e-05	S	26	KAETAQDS(0.248)S(0.752)NRAPIK	0.43104
ZMO0997	0.747912	4.17179e-05	T	162	FCPTGGIT(0.026)PT(0.748)S(0.226)APK	0.59908
ZMO1522	0.746432	0.000683456	S	132	QGY(0.341)T(0.079)RIEDMLNRMPQFY(0.341)GT(0.205)QS(0.03)S(0.008)AVANGS(0.746)S(0.232)GIS(0.012)T(0.005)ANLR	0.47151
ZMO0177	0.740298	3.70567e-08	S	211	TASASMIPT(0.13)S(0.74)T(0.13)GAAR	0.19644
ZMO1516	0.730057	0.00022969	S	52	RTDVVS(0.247)S(0.73)T(0.023)ENR	0.3869
ZMO1754	0.718201	6.11195e-35	S	157	HS(0.115)S(0.718)S(0.167)VPQSAHAFEAVLEEAGAPK	-0.26649
ZMO1816	0.714135	1.39518e-12	S	200	EHEFLLRQS(0.143)S(0.714)HT(0.143)APR	-0.18294
ZMO0994	0.712696	8.25658e-07	T	114	S(0.124)S(0.124)AET(0.713)AT(0.04)DNAGHTIAR	-0.31349
ZMO0368	0.708979	0.00374083	T	7	TDLHS(0.291)T(0.709)VEK	1.6579
ZMO1345	0.705671	1.31652e-05	T	8	S(0.076)ENHS(0.218)DT(0.706)PVVIHR	-0.45154
ZMO0994	0.690886	8.12812e-15	S	111	T(0.14)KS(0.162)S(0.691)AET(0.007)ATDNAGHTIAR	-0.27605
ZMO1407	0.68922	1.02854e-96	S	97	YAPIAAAAGCTVIDNS(0.689)S(0.311)LFR	3.9934
ZMO1929	0.687876	1.34299e-06	T	81	EVAS(0.204)KT(0.688)NDLAGDGT(0.094)T(0.01)T(0.004)ATVLAQAIVR	-0.78321
ZMO0867	0.685542	0.00120996	T	291	ITKKEPFIT(0.686)S(0.314)DALR	-0.50222
ZMO0207	0.670581	4.36321e-07	T	134	GNASYKS(0.018)S(0.311)T(0.671)NRAPR	0.0035066
ZMO0454	0.666974	6.37782e-17	T	72	LVLVSAITPTPAGEGKT(0.667)T(0.255)T(0.036)T(0.041)VGLGDAFNR	0.39968
ZMO0305	0.656672	0.000831063	T	72	EVT(1)KQFLELAKT(0.657)S(0.343)K	0.69263
ZMO0279	0.63989	3.97498e-122	T	163	VSATNLGIEGEPLPIT(0.64)ES(0.36)APAPR	-0.67921
ZMO0152	0.635777	0.000582594	T	47	INMS(0.364)HGT(0.636)HDEKKVIVDNIR	-0.23606
ZMO1824	0.630714	0.00013412	S	50	APDTEADPGALS(0.631)ECS(0.369)VK	0.49187
ZMO1757	0.629099	0.00013109	S	116	S(0.629)S(0.371)HFFNPK	0.80851
ZMO1345	0.624465	1.10803e-07	S	6	S(0.271)ENHS(0.624)DT(0.104)PVVIHR	-0.28544
ZMO1516	0.612128	0.000456601	S	51	RTDVVS(0.612)S(0.328)T(0.06)ENR	0.5473
ZMO1478	0.604756	8.29988e-11	T	46	ALIIVPGGS(0.395)T(0.605)PK	-0.14773
ZMO0713	0.603919	1.34258e-05	S	39	SGPIGIIDIGS(0.396)NS(0.604)IR	1.0785
ZMO1910	0.601754	0.00337842	T	4	S(0.398)DT(0.602)LNLLAK	1.2679
ZMO1694	0.601516	0.00625255	S	70	GRT(0.001)PT(0.018)AVS(0.379)AS(0.602)HPIPNEPLLR	0.015128
ZMO0516	0.600389	0.0084612	S	393	TVGAGVVS(0.6)S(0.4)IIK	1.6558
ZMO1758	0.586682	0.00932112	Y	36	KKT(0.928)DT(0.486)RY(0.587)VAR	1.2049
ZMO0158	0.584819	1.24655e-24	T	158	IDLPHFTLVGAT(0.585)T(0.415)R	1.9347
ZMO0938	0.583965	2.83029e-109	T	105	QLQNGVVYPMAYHS(0.004)HAAT(0.584)ET(0.412)CPGHSVLLTGDHPAR	0.30329
ZMO0538	0.562506	0.0020878	T	31	LVHDFGMVQLS(0.437)T(0.563)GDILR	3.1941
ZMO0207	0.557004	2.46658e-07	S	132	GNASYKS(0.557)S(0.391)T(0.052)NRAPR	-0.15733
ZMO0152	0.555174	6.02558e-06	S	317	AEVSDVANAIY(0.016)EGADGIMLS(0.429)AES(0.555)AAGDWPHEAVNMMHR	3.6121
ZMO1754	0.552983	5.26062e-36	S	158	HS(0.064)S(0.382)S(0.553)VPQS(0.001)AHAFEAVLEEAGAPK	0.49243
ZMO1907	0.548949	0.0032268	T	328	RLDLVEFFFY(0.451)DT(0.549)LLR	-3.6554
ZMO0177	0.54696	0.000583256	T	210	T(0.007)AS(0.007)AS(0.006)MIPT(0.547)S(0.372)T(0.061)GAAR	0.020244
ZMO1116	0.540218	0.001007	S	376	LGAPDGS(0.54)GRRS(0.46)PEPDPAR	-0.14606
ZMO0567	0.538872	0.00556476	S	262	HMGHAGAIVS(0.006)GHS(0.455)GS(0.539)AAAK	-0.50728
ZMO0178	0.533091	0.00190063	S	200	VS(0.533)T(0.467)KLDVLTNLVSK	-0.43386
ZMO1596	0.52321	1.01582e-05	S	94	ILKDNNSDFVIS(0.523)LGGGS(0.477)PHDCAK	0.92316
ZMO1952	0.511663	0.00112305	S	185	GIPVCAHLRLT(0.512)PQT(0.512)VS(0.512)ALGGY(0.465)R	-1.1811
ZMO1952	0.511663	0.00112305	T	180	GIPVCAHLRLT(0.512)PQT(0.512)VS(0.512)ALGGY(0.465)R	-1.1811
ZMO1952	0.511663	0.00112305	T	183	GIPVCAHLRLT(0.512)PQT(0.512)VS(0.512)ALGGY(0.465)R	-1.1811
ZMO1646	0.502176	0.00287547	S	408	VIIACY(0.176)S(0.322)KGS(0.502)RER	-1.9553
ZMO0305	0.500105	0.00175425	S	73	EVT(1)KQFLELAKT(0.5)S(0.5)K	3.5214
ZMO0152	0.5	0.0128103	S	425	LGLVWGAQPVQVS(0.5)T(0.5)VK	0.50506
ZMO0882	0.5	4.0048e-06	S	204	S(0.5)S(0.5)LAGVIAQVIEIAHR	-3.2233
ZMO0882	0.5	4.0048e-06	S	205	S(0.5)S(0.5)LAGVIAQVIEIAHR	-3.2233
ZMO1354	0.5	1.53283e-102	S	81	S(0.5)S(0.5)NNKNFSVSGPNGGSSR	0.4438
ZMO1354	0.5	1.53283e-102	S	82	S(0.5)S(0.5)NNKNFSVSGPNGGSSR	0.4438
ZMO1571	0.5	4.1299e-07	S	472	GATQLAQDLS(0.5)GKRS(0.5)	0.12845
ZMO0152	0.5	0.0128103	T	426	LGLVWGAQPVQVS(0.5)T(0.5)VK	0.50506
ZMO0533	0.5	1.41211e-19	T	10	MANES(0.5)EIQKT(0.5)ENAEVANAANGTNPNNER	-0.63317
ZMO0715	0.5	0.00252527	Y	128	LRY(0.5)RY(0.5)LDLRR	-1.1182
ZMO0715	0.5	0.00252527	Y	130	LRY(0.5)RY(0.5)LDLRR	-1.1182
ZMO1327	0.499999	2.659e-12	S	48	VVGT(0.5)S(0.5)IMGLMMLGAAIGDYVTIYASGVGAER	-4.2477
ZMO0884	0.499999	7.657e-11	T	7	T(0.5)T(0.5)KPATPATVEKK	0.42675
ZMO0884	0.499999	7.657e-11	T	8	T(0.5)T(0.5)KPATPATVEKK	0.42675
ZMO1327	0.499999	2.659e-12	T	47	VVGT(0.5)S(0.5)IMGLMMLGAAIGDYVTIYASGVGAER	-4.2477
ZMO1929	0.499998	3.40426e-19	T	341	ENTTIVDGAGDQS(0.5)T(0.5)IKDRVEAIR	0.52492
ZMO1355	0.49999	0.017762	T	423	SQLGRFGFS(0.5)GDKAT(0.5)QK	-0.67875
ZMO1740	0.499987	3.201e-07	T	4	MT(0.5)DT(0.5)PPDHLSVFPDSEWFNADALRR	1.3821
ZMO1788	0.499979	6.43262e-05	S	63	LKT(0.971)AT(0.029)DKKT(0.5)VS(0.5)AAS(0.5)LS(0.5)FIQDK	-0.25404
ZMO1788	0.499979	6.43262e-05	S	66	LKT(0.971)AT(0.029)DKKT(0.5)VS(0.5)AAS(0.5)LS(0.5)FIQDK	-0.25404
ZMO1788	0.499979	6.43262e-05	S	68	LKT(0.971)AT(0.029)DKKT(0.5)VS(0.5)AAS(0.5)LS(0.5)FIQDK	-0.25404
ZMO1788	0.499979	6.43262e-05	T	61	LKT(0.971)AT(0.029)DKKT(0.5)VS(0.5)AAS(0.5)LS(0.5)FIQDK	-0.25404
ZMO0587	0.499953	0.00116238	S	8	MPNT(0.5)DFLS(0.5)NPVFVALDTPDLKKAEK	0.82257
ZMO0587	0.499953	0.00116238	T	4	MPNT(0.5)DFLS(0.5)NPVFVALDTPDLKKAEK	0.82257
ZMO0348	0.499908	0.00234072	S	7	S(0.5)GFVRS(0.5)EADGVSHGAR	-1.1229
ZMO2004	0.499896	0.000177837	S	25	KAETAQDS(0.5)S(0.5)NRAPIK	-0.14227
ZMO0491	0.499792	0.00320218	S	2	S(0.5)S(0.5)HRQRLGALRTELAR	3.2013
ZMO0491	0.499792	0.00320218	S	3	S(0.5)S(0.5)HRQRLGALRTELAR	3.2013
ZMO0662	0.499672	0.00643656	S	262	GS(0.5)S(0.5)AMPHKRNPVLTENLTGLSR	-1.0221
ZMO0662	0.499672	0.00643656	S	263	GS(0.5)S(0.5)AMPHKRNPVLTENLTGLSR	-1.0221
ZMO0520	0.499534	0.0026475	S	240	T(0.5)S(0.5)GGRHPVT(0.001)PWGKPTK	0.27299
ZMO0520	0.499534	0.0026475	T	239	T(0.5)S(0.5)GGRHPVT(0.001)PWGKPTK	0.27299
ZMO1798	0.498601	0.000235701	T	3	AT(0.499)MANPT(0.499)RDDFAALLNQT(0.003)LGEEEGFEGR	-4.4366
ZMO1798	0.498601	0.000235701	T	8	AT(0.499)MANPT(0.499)RDDFAALLNQT(0.003)LGEEEGFEGR	-4.4366
ZMO0366	0.49788	0.00287581	S	2	S(0.498)S(0.498)ES(0.004)SQGLVTR	-0.81631
ZMO0366	0.49788	0.00287581	S	3	S(0.498)S(0.498)ES(0.004)SQGLVTR	-0.81631
ZMO1721	0.497795	0.00239079	S	2	S(0.498)S(0.498)ILT(0.004)HLTIGSNDLKK	-0.0077661
ZMO1721	0.497795	0.00239079	S	3	S(0.498)S(0.498)ILT(0.004)HLTIGSNDLKK	-0.0077661
ZMO1646	0.497368	0.00287547	S	405	VIIACY(0.005)S(0.497)KGS(0.497)RER	-2.4824
ZMO0177	0.490714	0.00208732	S	204	T(0.491)AS(0.491)AS(0.018)MIPTSTGAAR	0.28515
ZMO0177	0.490714	0.00208732	T	202	T(0.491)AS(0.491)AS(0.018)MIPTSTGAAR	0.28515
ZMO0148	0.481184	4.92793e-31	S	39	VS(0.001)AAT(0.01)PILS(0.048)S(0.048)S(0.048)AS(0.132)T(0.132)IS(0.481)GDNRPKPILDS(0.1)DNPDSSSFGTATPSASK	-0.071562
ZMO0776	0.47443	0.00106261	S	4	T(0.474)GS(0.474)S(0.05)ADDT(0.001)LKGVHGR	0.25363
ZMO0355	0.462576	4.15259e-61	S	121	FPEIVVCVPS(0.213)GS(0.106)T(0.219)S(0.463)VER	0.22441
ZMO0148	0.461669	7.79263e-23	S	50	VSAATPILS(0.005)S(0.005)S(0.005)AS(0.079)T(0.079)IS(0.366)GDNRPKPILDS(0.462)DNPDSSSFGTATPSASK	0.74324
ZMO0367	0.457348	5.37903e-07	S	45	IVCT(0.457)S(0.457)RS(0.085)EYDT(0.001)DGFRDFAEK	0.24091
ZMO0367	0.457348	5.37903e-07	T	44	IVCT(0.457)S(0.457)RS(0.085)EYDT(0.001)DGFRDFAEK	0.24091
ZMO1516	0.449408	0.00226861	T	53	RTDVVS(0.275)S(0.275)T(0.449)ENR	0.16713
ZMO0355	0.426582	1.18003e-20	S	119	FPEIVVCVPS(0.427)GS(0.427)T(0.073)S(0.073)VERR	0.19834
ZMO0994	0.404493	5.71555e-06	T	108	T(0.404)KS(0.295)S(0.295)AET(0.005)ATDNAGHTIAR	0.61586
ZMO1002	0.377775	0.000817307	S	90	S(0.378)MRADLGVMIS(0.342)AS(0.278)HNPFS(0.003)DNGIK	2.3073
ZMO1694	0.375817	0.000382713	S	34	RPDGS(0.376)T(0.376)QALKGNQPS(0.248)AAAHPAPAATTGAGTR	-0.12733
ZMO1694	0.375817	0.000382713	T	35	RPDGS(0.376)T(0.376)QALKGNQPS(0.248)AAAHPAPAATTGAGTR	-0.12733
ZMO0177	0.368621	0.000607918	S	150	DLT(0.013)ADDKIVS(0.369)NAS(0.265)CT(0.226)T(0.127)NCLAPVLHVLQQK	2.9822
ZMO0041	0.368011	4.58203e-12	T	13	MS(0.316)NT(0.316)ENKRPVPAT(0.368)AGVIGWPIAHSQSPALHR	-0.87265
ZMO0677	0.35543	0.00354713	S	296	ANPLAT(0.355)ILS(0.355)GAMMLRYS(0.289)LKR	1.7903
ZMO0677	0.35543	0.00354713	T	293	ANPLAT(0.355)ILS(0.355)GAMMLRYS(0.289)LKR	1.7903
ZMO1148	0.355378	1.4717e-09	S	224	T(0.019)T(0.019)PT(0.019)QDNIT(0.068)DT(0.061)PS(0.355)AAT(0.355)S(0.102)QQEAAAPTPAPIPKPVDGTIK	-0.94341
ZMO1148	0.355378	1.4717e-09	T	227	T(0.019)T(0.019)PT(0.019)QDNIT(0.068)DT(0.061)PS(0.355)AAT(0.355)S(0.102)QQEAAAPTPAPIPKPVDGTIK	-0.94341
ZMO1823	0.352557	4.11746e-27	S	18	S(0.353)T(0.353)T(0.268)S(0.027)QNTLAALVELGQK	-2.4325
ZMO1823	0.352557	4.11746e-27	T	19	S(0.353)T(0.353)T(0.268)S(0.027)QNTLAALVELGQK	-2.4325
ZMO1754	0.351165	0.000213316	S	156	HS(0.351)S(0.319)S(0.319)VPQS(0.011)AHAFEAVLEEAGAPK	0.24864
ZMO1522	0.341232	0.000683456	Y	107	QGY(0.341)T(0.079)RIEDMLNRMPQFY(0.341)GT(0.205)QS(0.03)S(0.008)AVANGS(0.746)S(0.232)GIS(0.012)T(0.005)ANLR	0.47151
ZMO1522	0.341232	0.000683456	Y	121	QGY(0.341)T(0.079)RIEDMLNRMPQFY(0.341)GT(0.205)QS(0.03)S(0.008)AVANGS(0.746)S(0.232)GIS(0.012)T(0.005)ANLR	0.47151
ZMO0041	0.333318	6.51457e-06	S	2	MS(0.333)NT(0.333)ENKRPVPAT(0.333)AGVIGWPIAHSQSPALHR	-0.64469
ZMO0041	0.333318	6.51457e-06	T	4	MS(0.333)NT(0.333)ENKRPVPAT(0.333)AGVIGWPIAHSQSPALHR	-0.64469
ZMO1823	0.333027	4.11746e-27	T	20	S(0.333)T(0.333)T(0.333)S(0.001)QNTLAALVELGQK	-3.3526
ZMO0776	0.332774	0.00767701	S	5	T(0.333)GS(0.333)S(0.333)ADDT(0.002)LKGVHGR	0.41097
ZMO0367	0.32259	5.97625e-05	S	47	IVCT(0.323)S(0.323)RS(0.323)EY(0.002)DT(0.03)DGFRDFAEK	0.13151
ZMO1167	0.316697	1.63368e-06	S	191	VGMIGS(0.317)S(0.317)Y(0.292)EGFT(0.075)VVAALLNPHPALK	2.6931
ZMO1167	0.316697	1.63368e-06	S	192	VGMIGS(0.317)S(0.317)Y(0.292)EGFT(0.075)VVAALLNPHPALK	2.6931
ZMO0158	0.300661	0.000176578	S	165	IDLPHFT(0.004)LVGAT(0.197)T(0.197)RQGLLS(0.301)T(0.301)PLRDR	-0.28637
ZMO0158	0.300661	0.000176578	T	166	IDLPHFT(0.004)LVGAT(0.197)T(0.197)RQGLLS(0.301)T(0.301)PLRDR	-0.28637
ZMO0148	0.298382	7.3754e-24	S	36	VSAATPILS(0.001)S(0.005)S(0.018)AS(0.298)T(0.298)IS(0.298)GDNRPKPILDS(0.078)DNPDS(0.001)SSFGTATPSASK	0.045009
ZMO0148	0.298382	7.3754e-24	T	37	VSAATPILS(0.001)S(0.005)S(0.018)AS(0.298)T(0.298)IS(0.298)GDNRPKPILDS(0.078)DNPDS(0.001)SSFGTATPSASK	0.045009
ZMO0713	0.279837	0.000116562	S	277	ANIS(0.28)T(0.28)S(0.28)RVEQLS(0.16)DAAALLAVVSR	0.47695
ZMO0713	0.279837	0.000116562	S	279	ANIS(0.28)T(0.28)S(0.28)RVEQLS(0.16)DAAALLAVVSR	0.47695
ZMO0713	0.279837	0.000116562	T	278	ANIS(0.28)T(0.28)S(0.28)RVEQLS(0.16)DAAALLAVVSR	0.47695
ZMO1167	0.272804	0.000183922	T	197	VGMIGS(0.249)S(0.249)Y(0.228)EGFT(0.273)VVAALLNPHPALK	2.1229
ZMO0355	0.261771	7.56808e-06	T	120	FPEIVVCVPS(0.215)GS(0.262)T(0.262)S(0.262)VERR	0.072261
ZMO0749	0.249996	0.000227679	S	4	MAT(0.25)S(0.25)S(0.25)T(0.25)LPAVVPALGGDQSLNHYLADIR	-1.0785
ZMO0749	0.249996	0.000227679	S	5	MAT(0.25)S(0.25)S(0.25)T(0.25)LPAVVPALGGDQSLNHYLADIR	-1.0785
ZMO0749	0.249996	0.000227679	T	3	MAT(0.25)S(0.25)S(0.25)T(0.25)LPAVVPALGGDQSLNHYLADIR	-1.0785
ZMO0749	0.249996	0.000227679	T	6	MAT(0.25)S(0.25)S(0.25)T(0.25)LPAVVPALGGDQSLNHYLADIR	-1.0785
ZMO1776	0.246314	1.67046e-05	S	383	QAAFS(0.246)MDAKS(0.246)T(0.246)T(0.246)HPIIQHVGT(0.015)VDEIDQAFDTITYSK	-4.411
ZMO1776	0.246314	1.67046e-05	S	388	QAAFS(0.246)MDAKS(0.246)T(0.246)T(0.246)HPIIQHVGT(0.015)VDEIDQAFDTITYSK	-4.411
ZMO1776	0.246314	1.67046e-05	T	389	QAAFS(0.246)MDAKS(0.246)T(0.246)T(0.246)HPIIQHVGT(0.015)VDEIDQAFDTITYSK	-4.411
ZMO1776	0.246314	1.67046e-05	T	390	QAAFS(0.246)MDAKS(0.246)T(0.246)T(0.246)HPIIQHVGT(0.015)VDEIDQAFDTITYSK	-4.411
ZMO1148	0.240568	1.4717e-09	S	228	T(0.058)T(0.058)PT(0.054)QDNIT(0.054)DT(0.054)PS(0.241)AAT(0.241)S(0.241)QQEAAAPTPAPIPKPVDGTIK	-0.51445
ZMO0148	0.237589	7.3754e-24	S	32	VS(0.059)AAT(0.053)PILS(0.238)S(0.238)S(0.238)AS(0.072)T(0.072)IS(0.021)GDNRPKPILDS(0.009)DNPDSSSFGTATPSASK	0.50302
ZMO0148	0.237589	7.3754e-24	S	33	VS(0.059)AAT(0.053)PILS(0.238)S(0.238)S(0.238)AS(0.072)T(0.072)IS(0.021)GDNRPKPILDS(0.009)DNPDSSSFGTATPSASK	0.50302
ZMO0148	0.237589	7.3754e-24	S	34	VS(0.059)AAT(0.053)PILS(0.238)S(0.238)S(0.238)AS(0.072)T(0.072)IS(0.021)GDNRPKPILDS(0.009)DNPDSSSFGTATPSASK	0.50302
ZMO0148	0.222336	2.18473e-06	T	28	VS(0.045)AAT(0.222)PILS(0.212)S(0.212)S(0.212)AS(0.043)T(0.043)IS(0.009)GDNRPKPILDS(0.001)DNPDSSSFGTATPSASK	-0.63337
ZMO1148	0.145455	8.93305e-05	T	212	T(0.145)T(0.145)PT(0.138)QDNIT(0.124)DT(0.112)PS(0.112)AAT(0.112)S(0.112)QQEAAAPTPAPIPKPVDGTIK	-0.6808
ZMO1148	0.145455	8.93305e-05	T	213	T(0.145)T(0.145)PT(0.138)QDNIT(0.124)DT(0.112)PS(0.112)AAT(0.112)S(0.112)QQEAAAPTPAPIPKPVDGTIK	-0.6808
