# Supplementary material for: Genome Wide Phosphoproteome Analysis of Zymomonas mobilis Under Anaerobic, Aerobic, and N2-Fixing Conditions
Source: Front Microbiol. 2019 Sep 4;10:1986. doi: 10.3389/fmicb.2019.01986 (PMC6737584; doi:10.3389/fmicb.2019.01986)
Supplement: Supplementary file 2 [file Table_2.XLSX]

## Sheet: Sheet1
Table S2: Summary of phosphoproteins/phosphopeptides and phosphorylation sites identified under three conditions. &The numbers in parenthesis represent the probability of a site being phosphorylated. *Phosphopeptides found in at least three out of five replicates for each condition.
locus tag	protein description	phosphopeptides (STY phosphorylation probabilities)&	anaerobic	aerobic	N-limited
ZMO0142	Pyridoxal phosphate homeostasis protein	LHCVGQLQS(1)NKAK	*	*	*
ZMO0152	Pyruvate kinase	T(1)EGLFPR	*	*	*
		AEVS(0.002)DVANAIY(0.757)EGADGIMLS(0.232)AES(0.008)AAGDWPHEAVNMMHR	*	*	*
		INMS(1)HGTHDEK	*	*	*
		AEVSDVANAIY(0.002)EGADGIMLS(0.989)AES(0.008)AAGDWPHEAVNMMHR	*	*	*
ZMO0166	Peptidoglycan-associated protein	APAPT(0.939)S(0.061)NGNADVGAVR	*	*	*
		APAPT(0.017)S(0.983)NGNADVGAVRDTVVPGSHADFLR	*	*	*
ZMO0169	Short-chain dehydrogenase/reductase SDR	AVS(1)S(1)LIQR	*		*
		AVS(1)S(1)LIQR	*		*
ZMO0172	Phosphomethylpyrimidine synthase	ITGIVS(1)R	*	*	*
ZMO0177	Glyceraldehyde-3-phosphate dehydrogenase (GAPDH)	ILDQIHS(1)DLRR	*	*	*
		TASASMIPT(0.13)S(0.74)T(0.13)GAAR	*	*	*
		TASASMIPT(0.118)S(0.118)T(0.763)GAAR	*	*	*
ZMO0178	Phosphoglycerate kinase	VS(0.191)T(0.809)KLDVLTNLVSK	*	*	*
ZMO0207	GTPase Obg	GNASYKS(0.031)S(0.929)T(0.041)NRAPR	*	*	*
		GNASYKS(0.018)S(0.311)T(0.671)NRAPR	*	*	*
ZMO0239	ATP synthase subunit alpha	KS(1)VHEAVQTGIK	*	*	*
ZMO0257	Two component transcriptional regulator, winged helix family	S(0.984)GKVT(0.016)LAGEPVKLTAQEYK		*	*
ZMO0275	ABC transporter related protein	ACIIY(1)GGR	*	*	*
ZMO0279	Cold-shock DNA-binding domain protein	VSATNLGIEGEPLPIT(0.01)ES(0.99)APAPR	*	*	*
ZMO0279		GGEFGGS(1)RGGPQR	*	*	*
ZMO0294	50S ribosomal protein L28	S(1)RICELTGK	*	*	*
ZMO0348	GTPase HflX	S(0.834)GFVRS(0.165)EADGVSHGAR	*	*	*
ZMO0355	Cell shape determining protein,	FPEIVVCVPS(0.984)GS(0.011)T(0.003)S(0.002)VER	*	*	*
	MreB/Mrl family
ZMO0366	Glucose facilitated diffusion protein	SSES(0.095)S(0.905)QGLVTR	*	*	*
ZMO0368	Phosphogluconate dehydratase	T(1)DLHSTVEK	*	*	*
		IY(1)PNGPR	*	*	*
ZMO0410	33 kDa chaperonin	S(1)ENIQNSPSENLDR	*	*	*
ZMO0419	PlsC (Phospholipid/glycerol acyltransferase)	SLLLFPEGT(1)RVAHGDAPPIR	*	*	*
ZMO0474	3,4-dihydroxy-2-butanone 4-phosphate synthase (DHBP synthase)	S(1)KNTPIVK		*	*
ZMO0492	Nitrogen regulatory protein P-II	GAEY(1)VVDFLPK	*	*	*
		AALTDAGIS(0.998)GIT(0.002)VTETR	*	*	*
ZMO0493	Glutamine synthetase	S(0.865)AS(0.135)CRIPYGTGEK	*	*	*
		ANS(0.001)AS(0.999)DLLK	*	*	*
ZMO0516	Elongation factor Tu (EF-Tu)	SFLMPIEDVFS(0.89)IS(0.11)GR	*	*	*
		SFLMPIEDVFS(0.006)IS(0.994)GR	*	*	*
		TVGAGVVS(0.132)S(0.868)IIK	*	*	*
		T(1)VGAGVVSSIIK	*	*	*
ZMO0517	50S ribosomal protein L3	VARPT(1)DAPYPAAIK	*	*	*
		VARPT(0.001)DAPY(0.999)PAAIK	*	*	*
ZMO0519	50S ribosomal protein L23	S(1)QDGVAIR	*	*	*
ZMO0525	30S ribosomal protein S17	VLEKADKAS(1)AA	*	*	*
ZMO0533	30S ribosomal protein S5	ATFEALNDQKS(1)PK	*	*	*
		ANES(1)EIQKTENAEVANAANGTNPNNERR	*	*	*
ZMO0536	50S ribosomal protein L15	S(1)FKLNSLKDNAGSR	*	*	*
ZMO0538	Adenylate kinase (AK)	LVHDFGMVQLS(0.437)T(0.563)GDILR			*
ZMO0567	Succinate--CoA ligase [ADP-forming] subunit alpha	HMGHAGAIVS(0.006)GHS(0.455)GS(0.539)AAAK	*	*	*
		HMGHAGAIVS(0.993)GHS(0.006)GS(0.001)AAAK	*	*	*
ZMO0571	Binding-protein-dependent transport systems inner membrane component	VFLPHNS(1)IEPR	*	*	*
ZMO0572	ABC transporter ATPase component	CILDERPS(0.947)HKAS(0.053)AQR	*	*	*
ZMO0637	ATPase, FliI/YscN family	S(0.884)ES(0.116)LAAYAGR	*	*	*
ZMO0662	Adenylosuccinate lyase (ASL)	S(1)HGIHAEPTTFGLK	*	*	*
ZMO0689	Glucose--fructose oxidoreductase	S(1)GALSHGASSYSTTTTSR	*	*	*
ZMO0692	DNA gyrase subunit A	VEGIS(0.998)DIRDES(0.002)NREGVR	*	*	*
ZMO0709	Phosphoribosylformylglycinamidine cyclo-ligase (AIR synthase)	QNVIAALAHIT(1)GGGLLENIPR	*	*	*
ZMO0715	Aspartate--tRNA(Asp/Asn) ligase	LRY(0.5)RY(0.5)LDLRR	*	*
		LRY(0.5)RY(0.5)LDLRR	*	*
ZMO0726	50S ribosomal protein L1	T(1)GIIHSGIGK	*	*	*
ZMO0728	50S ribosomal protein L7/L12	AITGLGLT(1)DAK	*	*	*
ZMO0731	DNA-directed RNA polymerase subunit beta (RNAP subunit beta)	S(1)PGVLFDHDKGK	*	*	*
ZMO0732	DNA-directed RNA polymerase subunit beta' (RNAP subunit beta')	S(1)VITTGPELK	*	*	*
		S(1)KVIDAQEGDHVKR	*	*	*
ZMO0791	Aspartate carbamoyltransferase	S(0.999)LT(0.001)LPFPHR	*	*	*
ZMO0847	Porin	ESQAAS(1)QIPAADATDNDVR	*	*	*
ZMO0853	Peptidyl-prolyl cis-trans isomerase (PPIase)	AASANAEPPAAS(0.959)GQS(0.041)H	*	*	*
		AASANAEPPAAS(0.013)GQS(0.987)H	*	*	*
ZMO0867	Hopanoid-associated sugar epimerase HpnA	ITKKEPFIT(0.686)S(0.314)DALR	*	*	*
		ITKKEPFIT(0.092)S(0.908)DALR	*	*	*
ZMO0874	Hopanoid biosynthesis associated radical SAM protein HpnH	AKDVFS(1)DHVQQR	*	*	*
ZMO0883	30S ribosomal protein S9	ADHRQS(1)LSDLADLAK	*	*	*
		QS(0.001)LS(0.999)DLADLAK	*	*	*
		S(1)FQFSKR	*	*	*
ZMO0884	50S ribosomal protein L12	T(0.5)T(0.5)KPATPATVEKK		*	*
ZMO0884	50S ribosomal protein L13	T(0.5)T(0.5)KPATPATVEKK		*	*
ZMO0938	Alkaline phosphatase PhoD (ALPI)	QLQNGVVYPMAYHSHAAT(0.002)ET(0.998)	*	*	*
		CPGHSVLLTGDHPAR
ZMO0992	Peptidase S10 serine carboxypeptidase	YLFGES(0.975)YGT(0.021)T(0.003)R	*	*	*
ZMO0994	Uncharacterized protein	SSAETATDNAGHT(1)IAR			*
		S(0.001)S(0.001)AET(0.002)AT(0.995)DNAGHTIAR		*	*
		T(0.14)KS(0.162)S(0.691)AET(0.007)ATDNAGHTIAR		*	*
		T(0.039)KS(0.832)S(0.129)AETATDNAGHTIAR		*	*
		AGNS(1)IQNTADNAGK	*	*	*
		AFS(1)GAWKDVTGGNK	*	*	*
		AGNSIQNTADNAGKAVS(0.985)DT(0.015)AEDAHDGAK	*	*	*
ZMO0997	KHG/KDPG aldolase [Includes: 4-hydroxy-2-oxoglutarate aldolase	FCPTGGIT(0.026)PT(0.748)S(0.226)APK			*
		S(0.001)MAS(0.999)VFR	*	*	*
		YLENPSILCVGGS(1)WVVPAGKPDVAK	*	*	*
ZMO1000	5-methyltetrahydropteroyltriglutamate--homocysteine methyltransferase	S(0.998)VT(0.002)IANLGFPR	*	*	*
ZMO1002	Phosphoglucosamine mutase	ADLGVMISAS(1)HNPFSDNGIK	*	*	*
ZMO1017	ABC transporter related protein (Iron ABC transporter ATP-binding protein)	AAAES(1)FEAR	*	*	*
ZMO1033	Cyclopropane fatty-acyl-phospholipid synthase Cfa	T(1)IQHLTNR	*	*	*
ZMO1034	Calcium-binding EF-hand-containing protein	QTHPFPKPS(0.08)S(0.92)K	*	*	*
ZMO1052	Phosphoribosylaminoimidazole-succinocarboxamide synthase	NVAAGS(0.981)LS(0.019)K	*	*	*
ZMO1059	Dihydroneopterin aldolase	S(0.914)DT(0.086)IFRPESAR	*	*	*
ZMO1099	Double-strand break repair protein AddB	ALAFLES(1)INAHIIQK	*	*	*
ZMO1113	FAD-dependent pyridine nucleotide-disulfide oxidoreductase	FAAIGDLS(0.994)LS(0.006)GKK	*	*	*
ZMO1116	Glutamate synthase small subunit	LGAPDGS(0.203)GRRS(0.797)PEPDPAR	*	*	*
		LGAPDGS(0.54)GRRS(0.46)PEPDPAR	*	*	*
ZMO1121	MerR family transcriptional regulator	S(1)DRDARPVNEDIR	*	*	*
ZMO1137	Phosphoserine phosphatase SerB	T(1)KLLAGLK		*	*
ZMO1147	Chaperone protein Skp (OmpH)	QNQS(1)DAGAGAAPAAR	*	*	*
ZMO1154	Uridylate kinase (UK)	VLLKLS(1)GEVLMGPGQFGIDPATVAR	*	*	*
ZMO1156	30S ribosomal protein S2	S(1)GQFFVNHR	*	*	*
ZMO1229	GTP cyclohydrolase 1	VVGLS(1)KLAR	*	*	*
ZMO1240	2,3-bisphosphoglycerate-dependent phosphoglycerate mutase	HGQS(1)EWNLENR		*	*
		HY(1)GGLTGLNK	*	*	*
ZMO1345	Aminopeptidase N	S(0.993)ENHS(0.007)DTPVVIHR	*	*	*
ZMO1354	Flagellar motor protein MotB (OmpA/MotB domain protein)	RVEITFGPGS(1)GQ	*	*	*
		S(0.5)S(0.5)NNKNFSVSGPNGGSSR	*	*	*
		S(0.5)S(0.5)NNKNFSVSGPNGGSSR	*	*	*
ZMO1355	ABC transporter related protein	SQLGRFGFS(0.5)GDKAT(0.5)QK	*	*
ZMO1360	Pyruvate decarboxylase (PDC)	S(1)VVVNGIRFPSVHLKDYLTR	*	*	*
		S(0.933)Y(0.043)T(0.024)VGTYLAER	*	*	*
ZMO1366	30S ribosomal protein S4	S(1)YDDASKLKGDTSQNLIGILER	*	*	*
		S(1)KISDYGLQLK	*	*	*
		RVNPGDEISLGS(1)K	*	*	*
ZMO1387	Two component transcriptional regulator, winged helix family	S(1)QGHSQSIIK		*	*
ZMO1406	Alpha/beta hydrolase fold protein	NWVLGGY(0.005)S(0.995)LGAR		*	*
ZMO1407	Aspartate-semialdehyde dehydrogenase (ASA dehydrogenase)	YAPIAAAAGCTVIDNS(0.689)S(0.311)LFR	*	*	*
ZMO1429	NodT family RND efflux system outer membrane lipoprotein	EQKT(1)GT(1)APS(1)PRIVK		*	*
		EQKT(1)GT(1)APS(1)PRIVK		*	*
		EQKT(1)GT(1)APS(1)PRIVK		*	*
ZMO1434	Uncharacterized protein	DKADHLPNAATPAPSETPHNQAVQAVKPQNIS(1)	*	*	*
ZMO1435	Leucine--tRNA ligase	S(0.04)ES(0.96)GFSQR	*	*	*
ZMO1461	Aminoglycoside phosphotransferase	S(1)NFLKTAK	*	*	*
ZMO1478	6-phosphogluconolactonase (6PGL)	ALIIVPGGS(0.395)T(0.605)PK	*	*	*
ZMO1488	2-dehydro-3-deoxyphosphooctonate aldolase	S(1)NKLNNQYPSLNLCGQEVGLGHK	*	*	*
ZMO1490	Putative outer membrane associated protein	MWGDNNGNNMAT(0.99)T(0.01)GNGGSVSTK	*	*	*
ZMO1496	Phosphoenolpyruvate carboxylase (PEPC)	ALNGIY(0.996)DRLAAT(0.994)Y(0.01)R	*	*	*
		ALNGIY(0.996)DRLAAT(0.994)Y(0.01)R	*	*	*
ZMO1571	Cytochrome bd ubiquinol oxidase subunit I	GATQLAQDLS(0.011)GKRS(0.989)	*	*	*
ZMO1583	DNA gyrase subunit B	LVS(0.187)S(0.813)EVR	*	*	*
ZMO1596	Alcohol dehydrogenase 2	ILKDNNSDFVISLGGGS(1)PHDCAK			*
		S(0.926)KKPALPLMS(0.072)INT(0.001)T(0.001)AGTASEMTR	*
		T(1)ACDNGKDMPAR	*	*	*
ZMO1608	Enolase	AAVPS(0.002)GAS(0.878)T(0.119)GVHEAVELR			*
		T(1)AIVSIHGR	*	*	*
		RLS(1)DGIER	*	*	*
		IEEELGS(1)VAK	*	*	*
ZMO1609	Uncharacterized protein	IVDQTAELVAENLGS(0.086)S(0.913)YGDYMHK		*	*
		LADIT(0.997)KS(0.003)GHSIIR	*	*	*
		IVDQTAELVAENLGS(0.87)S(0.13)YGDYMHK	*	*	*
		S(1)GHSIIR	*	*	*
ZMO1625	Ribonuclease P protein component (RNase P protein)	S(1)DEAHFSAEQPR	*	*	*
ZMO1653	Aspartokinase	FGGT(0.979)S(0.021)VAGLER	*	*	*
ZMO1685	D-3-phosphoglycerate dehydrogenase	IINDYDGLAIRS(0.176)AT(0.824)K	*	*	*
		IINDYDGLAIRS(0.997)AT(0.003)K	*	*	*
ZMO1687	Adenylosuccinate synthetase	GHEFGT(0.003)VT(0.997)GRR	*	*	*
		GHEFGT(1)VTGR	*	*	*
		VCDLAHIDEIGS(1)RLDR	*	*	*
ZMO1694	TonB-dependent receptor	RPDGS(0.002)T(0.002)QALKGNQPS(0.995)AAAHPAPAATTGAGTR	*	*	*
ZMO1716	MotA/TolQ/ExbB proton channel	S(1)VGSINAR	*	*	*
ZMO1717	TonB family protein	AYADQQPMS(1)R	*	*	*
		GPIGPPSEGKPDGNGQS(1)GGVATAARPHGDQTQWVTQDDYPSR	*	*	*
ZMO1725	ATP-dependent Clp protease adapter protein ClpS	S(0.967)GDKDFDKDS(0.032)DVT(0.001)VITR	*	*	*
ZMO1740	DUF3297 domain-containing protein	MT(0.984)DT(0.016)PPDHLSVFPDSEWFNADALRR	*	*	*
ZMO1741	Elongation factor 4 (EF-4)	T(1)PLDHIR	*	*	*
ZMO1753	Ferredoxin--NADP(+) reductase Fpr	S(1)EFAEILDETTGLQPNKVLTVEK	*	*	*
ZMO1754	Aldehyde Dehydrogenase	HS(0.064)S(0.382)S(0.553)VPQS(0.001)AHAFEAVLEEAGAPK	*	*
ZMO1757	Gluconokinase	S(0.629)S(0.371)HFFNPK	*	*	*
		S(0.181)S(0.819)HFFNPK	*	*	*
ZMO1758	Outer membrane protein assembly factor BamD	KKT(0.928)DT(0.486)RY(0.587)VAR	*	*	*
		KKT(0.928)DT(0.486)RY(0.587)VAR	*	*	*
ZMO1764	ErfK/YbiS/YcfS/YnhG family protein	IIGES(1)GQGQR	*	*	*
ZMO1796	3-phosphoshikimate 1-carboxyvinyltransferase	VHVPGDKS(0.973)IS(0.027)HR	*	*	*
ZMO1809	Ion-translocating oxidoreductase complex subunit E	S(1)NNEYFR		*	*
ZMO1810		KDGGQFDQFSGAT(1)ITPR	*	*	*
ZMO1811		ITLGCEGNLDSLSAAS(1)ALGHIK	*	*	*
ZMO1812		MKLFS(1)VR		*	*
ZMO1816	Nif-specific transcriptional activator NifA	EHEFLLRQS(0.143)S(0.714)HT(0.143)APR	*
ZMO1821	SIR2 family protein	S(1)KAPHFALVDIENLTR			*
ZMO1823	Nitrogenase iron protein	CVES(1)GGPEPGVGCAGR			*
ZMO1824	Nitrogenase protein alpha chain	S(1)IPGVMTIR			*
		APDTEADPGALS(0.049)ECS(0.951)VK			*
		APDT(1)EADPGALSECSVK			*
		S(1)LNYISR			*
		S(1)LNEEETIFNTR			*
ZMO1831	NifQ family protein	S(1)MAPHHLWQDLGLR			*
ZMO1845	PhnA protein	LT(0.094)S(0.906)DPEEIDCR	*	*	*
ZMO1878	Valine--tRNA ligase	S(0.991)KGNT(0.009)VDPLGLIDKYGADALR	*	*	*
ZMO1883	D-3-phosphoglycerate dehydrogenase	NLQAIMPEENILS(1)LNQIQDRR	*	*	*
ZMO1910	50S ribosomal protein L25	S(0.792)DT(0.208)LNLLAK		*
ZMO1912	Ribosome-binding ATPase YchF	GAS(1)KGEGLGNQFLGHIR	*	*	*
ZMO1929	60 kDa chaperonin (GroEL protein) (Protein Cpn60)	ENTTIVDGAGDQS(0.996)T(0.004)IKDRVEAIR	*	*	*
		VVES(0.002)LRS(0.998)R	*	*	*
		DVKFS(1)RDAR	*	*	*
		ITKDGVS(1)VAK	*	*	*
ZMO1936	Uncharacterized protein	GGY(0.989)RS(0.012)LAQLPPVAS(0.999)Q	*	*	*
		GGY(0.989)RS(0.012)LAQLPPVAS(0.999)Q	*	*	*
ZMO1955	Malate dehydrogenase	DET(1)ALLALIK	*	*	*
		S(1)YQSQPAIPVKESR	*	*	*
ZMO1964	Glutamate--tRNA ligase 2	LDDQLSLSPT(0.019)HS(0.981)	*	*	*
		S(1)AGPAKNPSVVTR	*	*	*
ZMO1996	Transcription termination factor Rho	VGKT(1)VLLQNIAR	*	*	*
ZMO1997	CopD family protein	GFRPAS(1)ER	*	*	*
ZMO2002	30S ribosomal protein S12	S(1)KVPAMEANPQKR	*	*	*
ZMO2004	30S ribosomal protein S19	KAETAQDS(0.248)S(0.752)NRAPIK	*	*	*
ZMOp212		LNHHTEATTMLY(1)AAR	*	*	*
