# Supplementary material for: Genome Wide Phosphoproteome Analysis of Zymomonas mobilis Under Anaerobic, Aerobic, and N2-Fixing Conditions
Source: Front Microbiol. 2019 Sep 4;10:1986. doi: 10.3389/fmicb.2019.01986 (PMC6737584; doi:10.3389/fmicb.2019.01986)
Supplement: Supplementary file 3 [file Table_3.XLSX]

## Sheet: protein abundance
Table S3: All the label free protein quantification results for the unenriched samples of Z. mobilis under the three growth conditions.
Protein IDs	Protein names	log2 fold change difference aerobic vs anaerobic control	q-value aerobic vs anaerobic control	log2 fold change difference N2-fixing vs anaerobic control	q-value N2-fixing vs anaerobic control	aerobic_1	aerobic_2	aerobic_3	aerobic_4	aerobic_5	anaerobic control_1	anaerobic control_2	anaerobic control_3	anaerobic control_4	anaerobic control_5	N2-fixing_1	N2-fixing_2	N2-fixing_3	N2-fixing_4	N2-fixing_5	MissingValues aerobic	MissingValues control	MissingValues N2-fixing	MissingValues all
ZMO0001	TonB-dependent receptor plug	0.788	0.00505353	-1.218	0.0004	30.07	30.13	30.1	29.8	30.13	29.41	29.3	28.51	29.65	29.42	27.96	28.07	28.01	28.1	28.06	0	0	0	0
ZMO0002	Aminotransferase class I and II (Histidinol-phosphate aminotransferase HisC)	1.068	0.000295302	-0.992	0.000347826	29.27	29.19	29.29	29.07	29.07	28.27	28.16	27.61	28.21	28.3	27.08	27.13	27.16	27.37	26.85	0	0	0	0
ZMO0003	Adenylyl-sulfate kinase (EC 2.7.1.25) (APS kinase) (ATP adenosine-5'-phosphosulfate 3'-phosphotransferase) (Adenosine-5'-phosphosulfate kinase)	0.161999	0.105504	0.622	0.000477157	27.97	28.32	28.24	28.13	28.07	27.82	27.87	28.18	27.93	28.12	28.45	28.52	28.89	28.62	28.55	0	0	0	0
ZMO0004	Sulfate adenylyltransferase subunit 1 (EC 2.7.7.4) (ATP-sulfurylase large subunit) (Sulfate adenylate transferase) (SAT)	0.381999	0.016704	-0.556	0.00799448	32.29	32.3	32.34	32.1	32.03	31.65	31.61	32.16	32.06	31.67	30.92	30.98	31.59	31.43	31.45	0	0	0	0
ZMO0005	Sulfate adenylyltransferase subunit 2 (EC 2.7.7.4) (ATP-sulfurylase small subunit) (Sulfate adenylate transferase) (SAT)	0.488	0.00323529	-0.112	0.389086	32.45	32.57	32.54	32.51	32.18	31.72	31.91	32.22	32.1	31.86	31.66	31.57	32.1	31.9	32.02	0	0	0	0
ZMO0007	Phosphoadenosine phosphosulfate reductase (EC 1.8.4.8) (3'-phosphoadenylylsulfate reductase) (PAPS reductase, thioredoxin dependent) (PAPS sulfotransferase) (PAdoPS reductase)	0.504	0.000225806	0.242	0.0196927	30.78	30.93	30.87	30.72	30.68	30.2	30.25	30.41	30.3	30.3	30.44	30.31	30.77	30.71	30.44	0	0	0	0
ZMO0008	Sulfite reductase [NADPH] hemoprotein beta-component (SiR-HP) (SiRHP) (EC 1.8.1.2)	0.466001	0.000510638	-0.0119995	0.933799	33.55	33.62	33.65	33.59	33.63	32.89	33.12	33.3	33.28	33.12	32.92	33	33.31	33.12	33.3	0	0	0	0
ZMO0009	Sulfite reductase [NADPH] flavoprotein alpha-component (SiR-FP) (EC 1.8.1.2)	0.441999	0.000436364	-0.00400085	0.968515	33.11	33.24	33.17	33.19	33.25	32.59	32.65	32.86	32.86	32.79	32.64	32.66	32.9	32.69	32.84	0	0	0	0
ZMO0011	Uncharacterized protein	-0.306	0.0355912	0.162	0.0864159	27.55	27.26	27.15	26.88	27.19	27.59	27.24	27.57	27.56	27.6	27.83	27.52	27.54	27.65	27.83	0	0	0	0
ZMO0012	Oxygen-independent coproporphyrinogen-III oxidase-like protein (EC 1.3.99.-)	-0.493794	0.221345	0.152	0.398272	26.74	26.78	25.081	26.73	26.86	26.89	27.57	26.52	26.98	26.7	27.19	27.23	26.94	26.98	27.08	1	0	0	1
ZMO0013	dITP/XTP pyrophosphatase (EC 3.6.1.66) (Non-canonical purine NTP pyrophosphatase) (Non-standard purine NTP pyrophosphatase) (Nucleoside-triphosphate diphosphatase) (Nucleoside-triphosphate pyrophosphatase) (NTPase)	-0.308	0.000495238	-0.136	0.0381132	28.42	28.41	28.4	28.38	28.3	28.82	28.74	28.65	28.67	28.57	28.55	28.7	28.49	28.43	28.6	0	0	0	0
ZMO0014	Ribonuclease PH (RNase PH) (EC 2.7.7.56) (tRNA nucleotidyltransferase)	0.226	0.0577643	-0.146	0.0968837	30.23	30.18	30.23	30.32	30.7	30.11	29.92	30.17	30.22	30.11	29.8	29.95	29.85	29.97	30.23	0	0	0	0
ZMO0015	Heat-inducible transcription repressor HrcA	0.104	0.335116	-0.294	0.0244523	27.01	26.77	27.02	26.85	27.12	26.86	27.09	26.81	26.9	26.59	26.69	26.3	26.66	26.38	26.75	0	0	0	0
ZMO0016	Protein GrpE (HSP-70 cofactor)	0.116	0.0800811	-0.0079998	0.924549	32.17	32.02	32.29	32.09	32.21	32.11	32.14	32.03	32	31.92	31.97	32.15	32.07	31.87	32.1	0	0	0	0
ZMO0017	Fmu (Sun) domain protein (RsmB-like methyltransferase)	0.47	0.0377479	-0.368	0.0514206	29.88	29.93	30.53	29.85	30.31	29.97	29.99	29.44	29.31	29.44	29.02	29.49	29.04	29.19	29.57	0	0	0	0
ZMO0018	Ribulose-phosphate 3-epimerase (EC 5.1.3.1)	1.04209	0.0211015	0.337054	0.503104	25.93	26.52	26.18	25.92	25.67	25.6996	24.1768	24.7188	25.96	24.4544	25.74	25.2747	24.9947	26.42	24.2654	0	4	3	7
ZMO0019	Heparinase II/III family protein	0.284	0.0023832	-0.116	0.0772454	30.3	30.49	30.49	30.49	30.37	30.26	30.17	29.98	30.21	30.1	30.02	29.89	30.12	29.98	30.13	0	0	0	0
ZMO0020	LUD domain-containing protein	-0.454	0.00101511	-0.126001	0.0946183	27.37	27.61	27.43	27.45	27.15	27.78	27.95	27.99	27.78	27.78	27.74	27.96	27.61	27.67	27.67	0	0	0	0
ZMO0021	Iron-sulfur cluster-binding protein YkgF	-0.656	0.00147674	0.0300007	0.876032	28.3	28.08	28.51	28.45	27.9	28.81	28.97	29.13	28.78	28.83	28.41	29.15	29.12	29.04	28.95	0	0	0	0
ZMO0022	Fe-S oxidoreductase	-0.534	0.180647	0.432	0.119294	28.99	28.01	27.94	28.17	27.41	29.22	27.95	28.7	28.05	29.27	29.17	29.22	29.05	28.84	29.07	0	0	0	0
ZMO0026	Sel1 domain protein repeat-containing protein	0.34	0.00603711	-0.986	0.000276316	28.46	28.53	28.29	28.38	28.64	28.1	28.17	27.9	28.1	28.33	26.93	27.47	27.08	26.85	27.34	0	0	0	0
ZMO0027	Bifunctional purine biosynthesis protein PurH [Includes: Phosphoribosylaminoimidazolecarboxamide formyltransferase (EC 2.1.2.3) (AICAR transformylase); IMP cyclohydrolase (EC 3.5.4.10) (Inosinicase) (IMP synthase) (ATIC)]	-0.153999	0.0294199	-0.412	0.000277056	32.38	32.41	32.34	32.38	32.63	32.53	32.64	32.67	32.57	32.5	32.16	32.17	32.26	32.04	32.22	0	0	0	0
ZMO0028	Restriction endonuclease	-0.0499992	0.388832	-0.204	0.00295455	27.95	27.78	27.85	27.94	27.85	28.08	27.87	27.88	27.96	27.83	27.66	27.81	27.76	27.68	27.69	0	0	0	0
ZMO0030	Glyoxalase/bleomycin resistance protein/dioxygenase	-0.0600002	0.282275	-0.391999	0.000452442	28.46	28.33	28.24	28.33	28.34	28.49	28.27	28.41	28.47	28.36	27.95	28.03	27.87	28.01	28.18	0	0	0	0
ZMO0033	UPF0260 protein ZMO0033	-0.742841	0.0652506	-0.739634	0.000694836	23.26	23.52	25.2262	24.07	24.4496	25.13	24.53	24.63	24.92	25.03	24.01	24.2218	24.02	23.97	24.32	2	0	1	3
ZMO0035	Ankyrin repeat domain-containing protein	-0.164	0.51375	0.644	0.00299029	28.62	28.53	28.66	28.54	27.71	28.34	28.21	28.55	28.77	29.01	29.25	29.07	29.33	29.45	29	0	0	0	0
ZMO0037	PTS IIA-like nitrogen-regulatory protein PtsN/NagE (Putative PTS IIA-like nitrogen-regulatory protein PtsN)	0.477999	0.00218378	0.83	0.000228571	27.64	27.73	27.85	27.9	27.59	27.49	27.04	27.4	27.12	27.27	28.23	27.99	28.08	28.28	27.89	0	0	0	0
ZMO0038	Ribosome hibernation promoting factor (HPF)	1.036	0.000387097	-1.068	0.000172662	31	31.01	31.32	31.35	30.74	30.15	30.24	30.11	29.93	29.81	29.05	28.81	29.13	29.07	28.84	0	0	0	0
ZMO0039	DNA polymerase III subunit epsilon (EC 2.7.7.7)	0.262	0.0104965	0.0979996	0.0453783	27.58	27.76	27.75	27.77	27.38	27.37	27.33	27.45	27.32	27.46	27.55	27.57	27.48	27.36	27.46	0	0	0	0
ZMO0040	Dephospho-CoA kinase (EC 2.7.1.24) (Dephosphocoenzyme A kinase)	-0.110001	0.311724	0.494	0.00162613	25.71	25.73	25.57	25.8	25.43	25.5	25.93	25.86	25.65	25.85	26.41	25.98	26.34	26.35	26.18	0	0	0	0
ZMO0041	Shikimate dehydrogenase (NADP(+)) (SDH) (EC 1.1.1.25)	0.184	0.073599	0.619999	0.0202527	30.85	31.04	31.03	30.96	30.6	30.89	30.7	30.72	30.62	30.63	32.26	31.17	30.89	31.21	31.13	0	0	0	0
ZMO0043	Nucleoside triphosphate pyrophosphatase (EC 3.6.1.9) (Nucleotide pyrophosphatase) (Nucleotide PPase)	0.172	0.120081	0.18	0.0756004	27.06	27.09	27.07	26.91	27.03	26.68	27.04	26.59	27.1	26.89	26.97	27.05	27.1	27.08	27	0	0	0	0
ZMO0056	Glutamine--fructose-6-phosphate aminotransferase [isomerizing] (EC 2.6.1.16) (D-fructose-6-phosphate amidotransferase) (GFAT) (Glucosamine-6-phosphate synthase) (Hexosephosphate aminotransferase) (L-glutamine--D-fructose-6-phosphate amidotransferase)	0.0640003	0.29151	0.012001	0.891641	32.13	32.05	32.17	31.98	32.2	31.92	32.1	32.16	32.02	32.01	31.97	31.93	32.04	32.09	32.24	0	0	0	0
ZMO0057	Bacterial PH domain-containing protein (Phage protein)	-0.212	0.0128353	0.5	0.000784141	28.49	28.5	28.45	28.48	28.36	28.55	28.83	28.78	28.5	28.68	29.11	29.2	29.42	29.09	29.02	0	0	0	0
ZMO0059	Glycerate kinase (EC 2.7.1.31)	0.0079998	0.938856	0.25	0.000787611	27.66	27.49	27.57	27.4	27.31	27.63	27.42	27.42	27.44	27.48	27.7	27.8	27.74	27.75	27.65	0	0	0	0
ZMO0060	Uncharacterized protein	-0.464	0.0961061	0.590001	0.00252736	26.63	26.67	26.58	26.46	25.51	27.13	26.51	27.22	26.66	26.65	27.37	27.45	27.33	27.56	27.41	0	0	0	0
ZMO0061	Histidine acid phosphatase	0.0939999	0.127402	0.0239994	0.245949	29.56	29.58	29.64	29.6	29.33	29.51	29.43	29.48	29.42	29.4	29.46	29.46	29.46	29.48	29.5	0	0	0	0
ZMO0062	Aldo/keto reductase	-0.018	0.885933	0.564	0.00369088	30.77	30.4	30.72	30.53	30.41	30.5	30.5	30.64	30.7	30.58	31.64	31.04	30.92	30.82	31.32	0	0	0	0
ZMO0064	Porin	-0.106001	0.213563	-0.578	0.000282209	25.65	25.84	25.9	25.88	25.68	25.85	25.79	25.97	26.1	25.77	25.16	25.51	25.36	25.3	25.26	0	0	0	0
ZMO0068	Sel1 domain protein repeat-containing protein	0.43	0.121761	0.798	0.0157096	27.41	28.11	28.39	27.52	27.88	26.85	27.35	28.03	27.4	27.53	27.73	28	28.29	29.07	28.06	0	0	0	0
ZMO0070	Glutaredoxin, GrxB family (GrxB family glutaredoxin 2)	-0.340001	0.0005	0.588	0	28.26	28.1	28.13	28.15	28.07	28.5	28.36	28.52	28.43	28.6	29.06	29	29.12	29.11	29.06	0	0	0	0
ZMO0072	NHL repeat-containing protein	0.316	0.0881502	0.0240002	0.860666	30.29	30.36	30.92	30.86	30.32	30.45	30.51	30.06	30.1	30.05	30.32	30.18	30.17	30.25	30.37	0	0	0	0
ZMO0073	CBS domain-containing protein	0.332	0.000816054	0.124	0.0831486	31.14	31.17	31.13	31.06	31.31	30.83	30.69	30.81	30.97	30.85	30.84	30.99	30.89	30.89	31.16	0	0	0	0
ZMO0074	Endoribonuclease YbeY (EC 3.1.-.-)	-0.048	0.730301	0.212	0.083988	26.9	26.87	27.13	26.93	26.75	27.2	26.79	27.06	26.71	27.06	27.17	27.13	27.47	26.95	27.16	0	0	0	0
ZMO0075	PhoH family protein	0.198	0.00541176	0.23	0.0280924	31.96	31.81	31.79	31.83	31.83	31.68	31.64	31.75	31.67	31.49	31.86	32.05	32.07	31.59	31.81	0	0	0	0
ZMO0077	tRNA-2-methylthio-N(6)-dimethylallyladenosine synthase (EC 2.8.4.3) ((Dimethylallyl)adenosine tRNA methylthiotransferase MiaB) (tRNA-i(6)A37 methylthiotransferase)	-0.00399971	0.976736	-1.606	0	30.59	30.3	30.38	30.75	30.28	30.46	30.47	30.48	30.45	30.46	29.15	28.94	28.75	28.5	28.95	0	0	0	0
ZMO0078	CheW protein (Chemotaxis protein CheW)	-0.00800018	0.977762	0.686	0.0137367	29.44	29	29.21	29.08	28.97	28.8	29.56	28.91	29.62	28.85	30.02	29.22	30.17	29.74	30.02	0	0	0	0
ZMO0079	Response regulator receiver protein	0.15	0.276834	0.134	0.313272	26.61	26.72	26.67	26.55	26.28	26.73	26.52	26.36	26.08	26.39	26.51	26.65	26.63	26.74	26.22	0	0	0	0
ZMO0080	Probable chemoreceptor glutamine deamidase CheD (EC 3.5.1.44)	0.6	0.00257292	-0.456322	0.00192	25.42	25.43	25.31	25.33	24.81	24.56	24.44	24.78	24.79	24.73	24.31	23.94	24.4	24.0884	24.28	0	0	1	1
ZMO0081	Protein-glutamate methylesterase/protein-glutamine glutaminase (EC 3.1.1.61) (EC 3.5.1.44)	0.728	0	-0.237999	0.000853448	30.47	30.49	30.38	30.46	30.55	29.72	29.8	29.67	29.8	29.72	29.42	29.52	29.41	29.59	29.58	0	0	0	0
ZMO0082	Chemotaxis protein methyltransferase (EC 2.1.1.80)	0.858	0.000309859	-0.686	0.00117269	28.31	28.26	28.3	28.21	27.98	27.4	27.12	27.23	27.64	27.38	26.57	26.46	26.71	27.08	26.52	0	0	0	0
ZMO0083	CheA signal transduction histidine kinase	0.854	0.000210526	-0.78	0.000183206	31.11	31.06	31.08	30.98	31.2	30.27	30.3	30.22	30.23	30.14	29.48	29.57	29.61	29.34	29.26	0	0	0	0
ZMO0085	Methyl-accepting chemotaxis sensory transducer	3.504	0	-1.792	0.000230216	31.21	31.41	31.34	31.3	31.12	28.05	27.69	28.04	27.63	27.45	25.66	26.25	25.46	25.92	26.61	0	0	0	0
ZMO0086	(P)ppGpp synthetase I, SpoT/RelA (EC 2.7.6.5) (SpoT/RelA (P)ppGpp synthetase I)	0.416	0.00697436	-0.102	0.0767358	31.15	30.87	31.12	31.41	30.76	30.6	30.61	30.67	30.74	30.61	30.52	30.45	30.47	30.74	30.54	0	0	0	0
ZMO0087	Uncharacterized protein	0.486	0.0333857	0.266	0.215477	29.01	28.85	29.07	28.85	28.41	28.62	28.23	28.11	28.83	27.97	28.81	28.19	28.3	29.03	28.76	0	0	0	0
ZMO0090	Short-chain dehydrogenase/reductase SDR	-0.516	0.00255959	0.0419998	0.755542	31.94	31.83	31.86	31.44	31.89	32.09	32.36	32.19	32.43	32.47	32.37	32.51	32.54	32.27	32.06	0	0	0	0
ZMO0092	Uncharacterized protein	-0.0919998	0.571878	-0.0959999	0.563013	25.37	25.38	25.67	25.47	24.94	25.55	25.45	25.71	25.31	25.27	25.17	25.38	25.6	25.71	24.95	0	0	0	0
ZMO0094	Biotin synthase (EC 2.8.1.6)	0.506001	0.000514851	-0.935999	0.000171429	30.69	30.78	30.93	30.87	30.72	30.21	30.23	30.49	30.38	30.15	29.25	29.54	29.39	29.42	29.18	0	0	0	0
ZMO0101	NAD-dependent epimerase/dehydratase	1.604	0	1.384	0	28.26	28.22	28.21	28.08	28.11	26.59	26.51	26.56	26.47	26.73	28.06	27.98	28.04	27.93	27.77	0	0	0	0
ZMO0103	Beta-lactamase	0.466	0.0577919	-0.0260002	0.930227	30.72	30.61	30.72	30.73	30.67	30.26	30.43	30.69	30.35	29.39	30.19	30.22	30.22	30.18	30.18	0	0	0	0
ZMO0105	3-isopropylmalate dehydratase large subunit (EC 4.2.1.33) (Alpha-IPM isomerase) (IPMI) (Isopropylmalate isomerase)	-0.31	0.000540984	-0.31	0.00092766	32.17	32.2	32.12	32.22	32.23	32.46	32.67	32.52	32.44	32.4	32.21	32.24	32.27	32.05	32.17	0	0	0	0
ZMO0106	3-isopropylmalate dehydratase small subunit (EC 4.2.1.33) (Alpha-IPM isomerase) (IPMI) (Isopropylmalate isomerase)	-0.336	0.0813555	-0.446	0.00123791	31.41	31.69	31.49	31.53	30.74	31.96	31.74	31.6	31.58	31.66	31.25	31.35	31.11	31.46	31.14	0	0	0	0
ZMO0107	Uncharacterized protein	0.218	0.00222581	-0.148	0.0137157	28.9	28.85	28.98	28.8	28.78	28.75	28.64	28.65	28.61	28.57	28.57	28.4	28.39	28.61	28.51	0	0	0	0
ZMO0110	Glycosyl transferase family 2	0.0820004	0.705154	-1.16615	0.0308707	26.15	26.2	26.24	26.35	26.15	26.81	25.97	25.87	26.06	25.97	24.0664	24.2507	26.7764	24.9186	24.8372	0	0	5	5
ZMO0111	ABC transporter related protein	-0.0439995	0.555422	-1.108	0	30.22	30.15	30.04	30.16	30.43	30.22	30.21	30.3	30.26	30.23	29.14	29.17	29.23	29.04	29.1	0	0	0	0
ZMO0112	Uncharacterized protein	-0.0719997	0.567983	0.0620003	0.576752	25.5	25.78	25.51	25.36	25.36	25.44	25.7	25.83	25.42	25.48	25.45	25.54	25.85	25.64	25.7	0	0	0	0
ZMO0113	Aminodeoxychorismate synthase component 1 PabB (Para-aminobenzoate synthase, subunit I) (EC 4.1.3.27)	-2.022	0.000235294	-0.568	0.0313348	29.08	29.26	29.68	28.56	28.49	31.03	31.01	31.21	30.89	31.04	30.27	30.14	30.28	30.21	31.44	0	0	0	0
ZMO0114	Glutamine amidotransferase of anthranilate synthase	-0.512	0.000231405	0.359999	0.000482759	29.14	28.92	29.02	29.12	29.13	29.54	29.48	29.62	29.71	29.54	29.81	30	29.96	29.85	30.07	0	0	0	0
ZMO0115	Aminotransferase class IV	0.0920002	0.0682312	0.604	0	28.94	28.99	29.01	29	28.9	28.97	28.76	28.97	28.83	28.85	29.56	29.48	29.44	29.48	29.44	0	0	0	0
ZMO0116	BadM/Rrf2 family transcriptional regulator (Transcriptional regulator, BadM/Rrf2 family)	-0.872	0.000552301	-0.256	0.0944567	25.22	24.91	24.9	25.48	25.08	25.82	25.88	26.07	25.86	26.32	25.86	26.07	25.81	25.33	25.6	0	0	0	0
ZMO0117	Hydroxylamine reductase (EC 1.7.99.1) (Hybrid-cluster protein) (HCP) (Prismane protein)	-0.932	0.000111111	0.392	0.00044086	30.01	29.85	29.84	29.9	29.85	30.71	30.75	30.9	30.96	30.79	31.22	31.07	31.18	31.31	31.29	0	0	0	0
ZMO0120	Dihydroorotate dehydrogenase/oxidase	0.00799942	0.933927	0.169999	0.0183764	32.23	32.17	32.18	32.14	32.24	32.33	32.17	31.98	32.29	32.15	32.35	32.37	32.43	32.3	32.32	0	0	0	0
ZMO0121	AAA ATPase central domain protein (RarA recombination factor-like protein)	0.00800018	0.962892	-0.324	0.00129278	27.98	27.58	27.67	27.84	27.45	27.86	27.8	27.52	27.66	27.64	27.42	27.27	27.33	27.47	27.37	0	0	0	0
ZMO0122	Uncharacterized protein	0.604	0.0048658	0.504	0.0131654	27.75	27.48	27.59	27.75	27.26	27.26	26.88	27.19	26.56	26.92	27.43	27.56	27.47	27.84	27.03	0	0	0	0
ZMO0124	ATPase-like protein	-0.0999996	0.369414	-0.697999	0.000262626	29.11	29.45	29.23	29.23	28.86	29.34	29.41	29.21	29.2	29.22	28.62	28.53	28.61	28.37	28.76	0	0	0	0
ZMO0125	Cys-tRNA(Pro)/Cys-tRNA(Cys) deacylase (EC 4.2.-.-)	-0.226	0.0114384	0.339999	0.000261307	29.17	29.29	29.2	29.23	28.91	29.43	29.45	29.4	29.29	29.36	29.71	29.82	29.71	29.71	29.68	0	0	0	0
ZMO0127	S1/P1 nuclease	0.177999	0.0370754	-0.0120003	0.917627	31.49	31.46	31.33	31.48	31.48	31.31	31.31	31	31.37	31.36	31.22	31.43	31.18	31.14	31.32	0	0	0	0
ZMO0128	TonB-dependent receptor	0.209999	0.143622	-0.323999	0.0266402	33.05	32.97	33.01	32.96	33.19	32.94	32.74	32.37	33.13	32.95	32.47	32.45	32.4	32.63	32.56	0	0	0	0
ZMO0130	Acid phosphatase (EC 3.1.3.2)	0.240001	0.0235629	0.64	0.000240803	31.09	31.1	31.02	30.87	31.05	30.83	30.66	30.55	30.91	30.98	31.43	31.41	31.41	31.56	31.32	0	0	0	0
ZMO0131	Metallophosphoesterase	0.548	0.00029932	-0.492	0.000375691	31.54	31.4	31.37	31.4	31.47	30.92	30.83	30.69	31.06	30.94	30.33	30.49	30.4	30.25	30.51	0	0	0	0
ZMO0133	Sel1 domain protein repeat-containing protein	-0.32	0.12004	-3.22613	0.000244898	28.24	28.37	28.25	28.18	28.1	28.55	28.18	28.16	29.19	28.66	25.49	24.6937	26.76	24.5157	25.15	0	0	2	2
ZMO0137	Sel1 domain protein repeat-containing protein	-0.214	0.214069	-0.578	0.0222891	27.6	27.36	27.56	27.41	28.22	27.66	27.99	27.82	27.84	27.91	27.03	26.71	28.07	27.22	27.3	0	0	0	0
ZMO0139	Aminoglycoside phosphotransferase	-0.558001	0.0125374	0.108	0.231545	28.29	28.26	28.31	28.01	27.47	28.53	28.51	28.86	28.79	28.44	28.58	28.76	28.79	28.85	28.69	0	0	0	0
ZMO0140	Protein tyrosine phosphatase (EC 3.1.3.2)	-0.240001	0.242343	0.8	0.0033121	27.64	27.87	27.74	27.65	27.39	27.95	28.12	27.84	27.26	28.32	28.79	28.84	28.53	28.97	28.36	0	0	0	0
ZMO0142	Pyridoxal phosphate homeostasis protein (PLP homeostasis protein)	-0.28	0.0873922	0.56	0.000796421	30.4	30.22	30.37	30.18	29.69	30.17	30.67	30.4	30.5	30.52	31.05	31.1	31.08	30.76	31.07	0	0	0	0
ZMO0143	ABC transporter related protein	-0.174	0.00575262	0.172	0.00672546	28.93	29.01	28.99	29.03	28.85	29.22	29.02	29.16	29.16	29.12	29.38	29.43	29.21	29.27	29.25	0	0	0	0
ZMO0144	L-aspartate oxidase (EC 1.4.3.16)	-0.162	0.00658964	0.0120007	0.795244	31.49	31.5	31.43	31.5	31.64	31.73	31.66	31.75	31.6	31.63	31.69	31.68	31.77	31.61	31.68	0	0	0	0
ZMO0145	Peptidase M28	0.347999	0.0284257	-0.212	0.121544	31.31	31.22	31.25	31.31	31.31	31.01	30.86	30.45	31.23	31.11	30.66	30.74	30.73	30.6	30.87	0	0	0	0
ZMO0148	Uncharacterized protein	0.034	0.490235	0.13	0.0542447	29.3	29.42	29.28	29.37	29.3	29.26	29.27	29.34	29.42	29.21	29.37	29.48	29.41	29.28	29.61	0	0	0	0
ZMO0149	tRNA (guanine-N(7)-)-methyltransferase (EC 2.1.1.33) (tRNA (guanine(46)-N(7))-methyltransferase) (tRNA(m7G46)-methyltransferase)	-0.236	0.00368807	-0.786	0	28.9	28.92	28.8	28.86	28.66	29.13	29.06	29.13	29.05	28.95	28.31	28.15	28.26	28.31	28.36	0	0	0	0
ZMO0152	Pyruvate kinase (EC 2.7.1.40)	-0.268	0.00229178	0.178002	0.0206522	37.12	36.94	36.92	37.11	37.1	37.28	37.42	37.37	37.23	37.23	37.45	37.58	37.63	37.29	37.47	0	0	0	0
ZMO0153	Probable transcriptional regulatory protein ZMO0153	0.0180008	0.806971	-0.218	0.00945649	31.92	31.9	31.79	32.06	32.06	31.85	31.92	31.92	31.98	31.97	31.78	31.8	31.73	31.44	31.8	0	0	0	0
ZMO0155	Holliday junction ATP-dependent DNA helicase RuvA (EC 3.6.4.12)	-0.126	0.306592	-0.0860004	0.353411	26.52	26.3	26.45	26.1	25.93	26.45	26.42	26.41	26.22	26.43	26.15	26.3	26.16	26.26	26.63	0	0	0	0
ZMO0156	Uncharacterized protein	-0.65	0.000562249	0.288	0.00809917	29.07	29.03	29.06	28.93	28.6	29.81	29.55	29.57	29.42	29.59	29.9	29.99	29.83	30.02	29.64	0	0	0	0
ZMO0157	D-isomer specific 2-hydroxyacid dehydrogenase NAD-binding protein (Lactate dehydrogenase LdhA)	0.216	0.00670635	0.702	7.76699e-05	31.51	31.4	31.41	31.44	31.34	31.26	31.21	31.15	31.04	31.36	31.91	31.94	31.92	31.94	31.82	0	0	0	0
ZMO0158	Holliday junction ATP-dependent DNA helicase RuvB (EC 3.6.4.12)	0.182	0.383476	0.25	0.121572	29.67	29.68	29.63	29.68	29.14	29.56	29.59	29.59	28.73	29.42	29.67	29.65	29.7	29.53	29.59	0	0	0	0
ZMO0160	Thioesterase superfamily protein	0.0159996	0.957005	1.644	0.000305882	25.76	25.87	26.12	26.07	26.42	26.37	25.95	26.43	25.54	25.87	27.77	27.8	27.62	27.67	27.52	0	0	0	0
ZMO0161	MotA/TolQ/ExbB proton channel	-0.0440002	0.806858	0.0499996	0.690784	29.25	29.05	29.25	29.14	28.78	29.13	29.13	29.52	28.87	29.04	29.16	29.23	29.28	29.13	29.14	0	0	0	0
ZMO0162	Protein TolR (Tol-Pal cell envelope complex membrane spanning protein TolR)	-0.0819996	0.649963	0.0180004	0.940698	28.18	28.23	28.1	28.67	28.3	28.23	28.3	28.8	28.13	28.43	28.4	28.54	28.48	27.89	28.67	0	0	0	0
ZMO0164	Tol-Pal cell envelope complex membrane achoring protein TolA	0.0139999	0.975989	0.0079998	0.982065	29.82	29.68	30.48	29.77	30.75	30.55	30.63	29.95	29.7	29.6	29.72	29.85	29.82	30.41	30.67	0	0	0	0
ZMO0165	Tol-Pal system protein TolB	0.314	0.0175063	0.232001	0.00361189	33.64	33.44	33.9	33.6	33.93	33.5	33.23	33.3	33.52	33.39	33.64	33.6	33.56	33.58	33.72	0	0	0	0
ZMO0166	Peptidoglycan-associated protein	-0.0720016	0.477242	0.463999	0.00605483	33.98	33.85	33.85	33.93	33.51	34	33.88	33.99	33.8	33.81	34.55	34.56	33.84	34.39	34.46	0	0	0	0
ZMO0169	Short-chain dehydrogenase/reductase SDR	-0.106	0.234348	0.0839993	0.0951255	30.99	30.99	30.94	31.09	30.68	30.97	31.12	30.98	30.95	31.2	31.07	31.13	31.15	31.15	31.14	0	0	0	0
ZMO0172	Phosphomethylpyrimidine synthase (EC 4.1.99.17) (Hydroxymethylpyrimidine phosphate synthase) (HMP-P synthase) (HMP-phosphate synthase) (HMPP synthase) (Thiamine biosynthesis protein ThiC)	-0.0599983	0.555606	-0.261999	0.00496755	34.24	34.06	34.14	33.99	34.27	34.26	34.37	33.94	34.28	34.15	33.96	33.89	33.97	33.97	33.9	0	0	0	0
ZMO0174	Putative SnoaL-like polynucleotide cyclase	0.198061	0.857222	-0.185262	0.675436	23.9421	27	25.16	28.34	25.2845	25.2863	26.01	26.05	25.3	26.09	24.51	26.47	25.05	25.91	25.87	2	1	0	3
ZMO0176	Transketolase	-0.252	0.00101818	-0.654	0	31.47	31.55	31.43	31.46	31.47	31.74	31.78	31.82	31.74	31.56	31.1	31.07	31.08	31.06	31.06	0	0	0	0
ZMO0177	Glyceraldehyde-3-phosphate dehydrogenase (GAPDH) (EC 1.2.1.12) (NAD-dependent glyceraldehyde-3-phosphate dehydrogenase)	-0.622	6.77966e-05	0.176	0.00166607	36.62	36.51	36.42	36.62	36.65	37.17	37.26	37.22	37.11	37.17	37.34	37.35	37.37	37.28	37.47	0	0	0	0
ZMO0178	Phosphoglycerate kinase (EC 2.7.2.3)	-0.596001	0.0001	0.201999	0.000519608	35.82	35.7	35.69	35.76	35.76	36.35	36.45	36.31	36.29	36.31	36.52	36.55	36.62	36.53	36.5	0	0	0	0
ZMO0179	Fructose-bisphosphate aldolase (EC 4.1.2.13)	0.166	0.0288348	0.253999	0.00116567	31.01	30.98	30.93	30.91	31.19	30.85	30.87	30.83	30.95	30.69	30.99	31.1	31.06	31.14	31.17	0	0	0	0
ZMO0180	4-hydroxy-3-methylbut-2-en-1-yl diphosphate synthase (flavodoxin) (EC 1.17.7.3) (1-hydroxy-2-methyl-2-(E)-butenyl 4-diphosphate synthase)	0.213999	0.00228571	-0.336001	0.000382022	33.69	33.74	33.51	33.62	33.68	33.38	33.39	33.49	33.5	33.41	33.11	33.03	33.1	32.99	33.26	0	0	0	0
ZMO0182	Adenosylhomocysteinase (EC 3.3.1.1) (S-adenosyl-L-homocysteine hydrolase) (AdoHcyase)	0.371999	0.000526316	-0.408001	0.000244068	33.7	33.67	33.67	33.78	33.96	33.38	33.43	33.38	33.3	33.43	33.01	33.07	33	32.78	33.02	0	0	0	0
ZMO0183	ABC transporter related protein (ABC transporter-like protein)	0.115999	0.0779448	0.0819992	0.22135	32.85	32.88	32.89	32.98	33.02	32.94	32.74	32.83	32.88	32.65	32.82	32.95	32.75	32.9	33.03	0	0	0	0
ZMO0186	Cysteine--tRNA ligase (EC 6.1.1.16) (Cysteinyl-tRNA synthetase) (CysRS)	0.106	0.00993548	0.0439995	0.0530477	31.6	31.55	31.56	31.53	31.42	31.43	31.39	31.45	31.41	31.45	31.52	31.46	31.5	31.46	31.41	0	0	0	0
ZMO0187	Phospho-2-dehydro-3-deoxyheptonate aldolase (EC 2.5.1.54)	0.0800011	0.382747	0.238	0.0352711	33.63	33.81	33.46	33.44	33.7	33.35	33.5	33.6	33.57	33.62	33.92	33.89	33.57	33.5	33.95	0	0	0	0
ZMO0188	Outer membrane receptor for ferric iron uptake (TonB-dependent siderophore receptor)	0.138	0.315967	0.0480007	0.743488	30.68	30.47	30.53	30.5	30.69	30.51	30.38	29.99	30.64	30.66	30.46	30.54	30.45	30.52	30.45	0	0	0	0
ZMO0189	L-serine dehydratase 1 (EC 4.3.1.17)	-0.196	0.0339638	-0.0620003	0.276599	31.23	31.06	31.03	31.1	31.43	31.3	31.32	31.36	31.49	31.36	31.22	31.22	31.24	31.47	31.37	0	0	0	0
ZMO0190	RpiR family transcriptional regulator (Transcriptional regulator, RpiR family)	-0.128	0.800845	-0.578	0.043214	27.31	27.48	26.14	27.53	26.25	27.67	26.66	27.17	27.43	26.42	26.45	26.21	27.05	26.31	26.44	0	0	0	0
ZMO0191	DSBA oxidoreductase	0.991999	0.0457854	-0.278001	0.0013936	29.05	30.85	29	30.76	28.98	28.6	28.86	28.75	28.7	28.77	28.53	28.43	28.47	28.31	28.55	0	0	0	0
ZMO0193	Ribonuclease E (RNase E) (EC 3.1.26.12)	-0.286	0.000285714	-0.018	0.700771	32.74	32.76	32.77	32.74	32.85	33.03	33.07	33.06	33.13	33	33.1	33.07	32.99	32.93	33.11	0	0	0	0
ZMO0195	N-acetylmuramoyl-L-alanine amidase (EC 3.5.1.28)	0.0619999	0.784108	-0.182	0.14212	26.37	26.34	26.25	26.06	25.68	26.33	25.91	26.17	26.28	25.7	25.82	25.75	26.03	25.91	25.97	0	0	0	0
ZMO0197	1A family penicillin-binding protein (Penicillin-binding protein, 1A family)	0.152	0.170322	0.442	0.000433862	27.72	27.27	27.37	27.34	27.58	27.29	27.17	27.54	27.22	27.3	27.83	27.63	27.78	27.77	27.72	0	0	0	0
ZMO0198	Peptide chain release factor 2 (RF-2)	0.168	0.0187769	-0.324	0.00555783	31.27	31.22	31.23	31.11	31.4	31.07	31.14	31.11	31.13	30.94	30.92	30.55	30.7	30.6	31	0	0	0	0
ZMO0199	LexA repressor (EC 3.4.21.88)	-0.098	0.192473	0.034	0.670262	25.94	25.7	25.82	25.74	25.88	25.72	26.02	26.03	25.89	25.91	25.91	26.04	25.96	26.03	25.8	0	0	0	0
ZMO0200	Anthranilate phosphoribosyltransferase (EC 2.4.2.18)	-0.112	0.250157	-0.122	0.332775	31.01	30.89	30.8	30.96	30.9	30.84	31.24	31.16	31.07	30.81	31.07	30.75	31.06	30.58	31.05	0	0	0	0
ZMO0201	Glutamine amidotransferase of anthranilate synthase	-0.146	0.310493	-0.292	0.116458	30.68	30.74	30.86	30.67	30.5	31.16	30.66	30.81	31.06	30.49	30.24	30.19	30.86	30.55	30.88	0	0	0	0
ZMO0202	Methyl-accepting chemotaxis sensory transducer	0.145999	0.0154797	-0.315999	0.000428198	32.77	32.8	32.78	32.78	32.67	32.67	32.72	32.65	32.55	32.48	32.4	32.24	32.25	32.29	32.31	0	0	0	0
ZMO0205	NAD-dependent epimerase/dehydratase	0.0499996	0.551757	0.486	0.000855292	28.55	28.41	28.51	28.52	28.23	28.53	28.28	28.3	28.45	28.41	28.94	28.58	28.85	28.99	29.04	0	0	0	0
ZMO0206	Glutamate 5-kinase (EC 2.7.2.11) (Gamma-glutamyl kinase) (GK)	-0.148001	0.0314879	0.0839996	0.251047	31.64	31.71	31.64	31.64	31.68	31.84	31.78	31.86	31.96	31.61	31.89	31.82	31.92	31.77	32.07	0	0	0	0
ZMO0207	GTPase Obg (EC 3.6.5.-) (GTP-binding protein Obg)	0.0440002	0.408879	-0.138	0.0267846	30.82	30.74	30.78	30.82	30.83	30.93	30.73	30.65	30.75	30.71	30.67	30.55	30.72	30.55	30.59	0	0	0	0
ZMO0208	GCN5-related N-acetyltransferase	-1.806	0.000379747	-0.292	0.0465005	24.97	25.05	24.65	24	24.28	26.17	26.55	26.7	26.56	26	26.05	26.1	26.21	25.94	26.22	0	0	0	0
ZMO0209	50S ribosomal protein L27	-0.254001	0.00040678	-0.66	0	32.27	32.44	32.31	32.35	32.28	32.56	32.54	32.64	32.61	32.57	31.93	31.9	31.95	31.89	31.95	0	0	0	0
ZMO0211	50S ribosomal protein L21	-0.276	0.000303448	-0.287999	0.000309524	32.37	32.42	32.27	32.36	32.42	32.64	32.69	32.57	32.68	32.64	32.4	32.31	32.4	32.37	32.3	0	0	0	0
ZMO0215	5-formyltetrahydrofolate cyclo-ligase (EC 6.3.3.2)	0.449999	0.000547945	-0.0200005	0.75562	30.57	30.24	30.47	30.39	30.3	29.95	29.87	29.86	30.08	29.96	29.83	29.93	30.05	29.88	29.93	0	0	0	0
ZMO0219	Helicase domain protein (Putative DEAD/DEAH box helicase)	0.0259998	0.45781	-0.264	0.000481572	28.25	28.29	28.24	28.19	28.28	28.19	28.18	28.29	28.29	28.17	28.06	27.94	27.93	28.02	27.85	0	0	0	0
ZMO0220	Ferredoxin	-0.394	0.00657884	-0.184	0.00170123	32.02	31.99	31.89	31.94	31.43	32.3	32.24	32.25	32.24	32.21	32.14	32.02	31.99	31.99	32.18	0	0	0	0
ZMO0221	CarD family transcriptional regulator (Transcriptional regulator, CarD family)	-0.722	0.000411429	-0.859999	0.000243346	30.34	29.96	30.01	29.95	29.91	31	30.72	30.65	30.75	30.66	30	29.98	29.94	29.54	30.02	0	0	0	0
ZMO0223	Putative auto-transporter adhesin head GIN domain	-0.0239998	0.856042	0.566	0.00152661	25.45	25.3	25.3	25.24	25.43	25.49	25.55	25.22	25.47	25.11	25.75	25.76	25.96	26.26	25.94	0	0	0	0
ZMO0224	Methionine biosynthesis protein MetW (Putative methionine biosynthesis methylase MetW)	0.204	0.268254	0.24	0.0186912	27.91	28.03	27.92	27.96	27.19	27.87	27.58	27.53	27.36	27.65	27.82	27.84	27.88	27.95	27.7	0	0	0	0
ZMO0225	Homoserine O-acetyltransferase (HAT) (EC 2.3.1.31) (Homoserine transacetylase) (HTA)	0.0840008	0.262072	-0.382	0.0011945	27.54	27.49	27.35	27.37	27.26	27.24	27.22	27.42	27.46	27.25	26.87	26.73	26.97	27.07	27.04	0	0	0	0
ZMO0226	Short-chain dehydrogenase/reductase SDR	0.164	0.345561	-0.144	0.1691	28.99	29.1	28.99	28.89	29.62	29.15	28.79	29.18	28.66	28.99	28.85	28.76	28.68	28.82	28.94	0	0	0	0
ZMO0227	DNA polymerase I (EC 2.7.7.7)	0.123999	0.729336	-1.272	0.000491228	29.39	29.81	30.43	29.76	29.41	29.53	30.02	29.59	30.12	28.92	28.44	28.3	28.43	28.32	28.33	0	0	0	0
ZMO0230	ABC transporter related protein (Ferric enterobactin transport ATP-binding protein FepC)	-0.25	0.00159773	-0.374176	0.0307545	24.73	24.69	24.72	24.7	24.59	25	25.03	24.97	24.9	24.78	25.0578	24.1943	24.74	24.54	24.277	0	0	3	3
ZMO0231	Uncharacterized protein	0.33	0.0717073	1.224	0.000288889	26.42	26.38	26.57	26.53	25.86	26.25	26.12	25.76	25.76	26.22	27.23	27.23	27.51	27.2	27.06	0	0	0	0
ZMO0232	RNA methyltransferase, TrmH family, group 3 (SpoU type tRNA/rRNA methyltransferase)	-0.0619999	0.773794	-0.268	0.086247	29.98	29.96	29.79	29.67	29.34	29.56	29.89	29.75	29.62	30.23	29.53	29.75	29.8	29.37	29.26	0	0	0	0
ZMO0234	Periplasmic serine endoprotease DegP-like (EC 3.4.21.107)	0.132001	0.521259	0.29	0.0353213	32.96	33.54	33.15	33.04	32.47	32.86	32.66	33.09	33	32.89	33.36	33.15	33.51	32.93	33	0	0	0	0
ZMO0236	Iron-sulfur cluster carrier protein	-0.0459995	0.421822	-0.59	0.000945148	29.43	29.62	29.61	29.64	29.52	29.54	29.64	29.72	29.63	29.52	29.24	28.92	28.87	28.75	29.32	0	0	0	0
ZMO0238	ATP synthase subunit delta (ATP synthase F(1) sector subunit delta) (F-type ATPase subunit delta) (F-ATPase subunit delta)	-0.486	0.0892619	0.854	0.000332344	28.46	28.94	29.08	28.4	27.62	29.18	29.12	28.97	28.78	28.88	29.92	29.67	30.22	29.71	29.68	0	0	0	0
ZMO0239	ATP synthase subunit alpha (EC 7.1.2.2) (ATP synthase F1 sector subunit alpha) (F-ATPase subunit alpha)	-0.456001	0.0103233	0.0700005	0.361234	35.32	34.94	35.2	35.25	34.67	35.58	35.57	35.35	35.76	35.4	35.63	35.54	35.57	35.55	35.72	0	0	0	0
ZMO0240	ATP synthase gamma chain (ATP synthase F1 sector gamma subunit) (F-ATPase gamma subunit)	-0.364	0.00420399	0.949999	0.000322981	31.08	30.92	30.88	30.84	30.83	31.35	31.17	31.34	31.03	31.48	32.35	32.26	32.21	32.28	32.02	0	0	0	0
ZMO0241	ATP synthase subunit beta (EC 7.1.2.2) (ATP synthase F1 sector subunit beta) (F-ATPase subunit beta)	-0.632	0.00021875	0.342	0.00118812	35.35	35.39	35.36	35.25	35.56	36.17	36.05	35.99	35.84	36.02	36.46	36.18	36.39	36.4	36.35	0	0	0	0
ZMO0242	ATP synthase F0F1 epsilon subunit (H+transporting two-sector ATPase delta/epsilon subunit)	-0.376	0.656462	0.424001	0.37033	28.48	30.91	28.34	30.32	28.34	29.01	31.13	28.99	28.89	30.25	30.3	30.62	30.29	29.75	29.43	0	0	0	0
ZMO0243	Uncharacterized protein	0.0600002	0.691046	-0.0559998	0.658132	27.4	27.41	27.28	27.28	26.81	27.18	27.26	27.14	27.31	26.99	27.08	26.85	27.47	27.1	27.1	0	0	0	0
ZMO0244	HU family DNA-binding protein (Histone family protein DNA-binding protein)	-0.332	0.0235343	-0.322	0.00955615	31.07	30.64	30.79	30.95	31.23	31.23	31.12	31.23	31.53	31.23	30.98	30.95	30.64	31.13	31.03	0	0	0	0
ZMO0246	ATP-dependent protease subunit HslV (EC 3.4.25.2)	0.398001	0.00325061	0.0580006	0.800481	29.19	28.94	29.18	29.09	29	28.46	28.89	28.83	28.6	28.63	28.69	29.19	28.39	28.34	29.09	0	0	0	0
ZMO0247	Heat shock protein ATPase subunit HslU (Heat shock protein HslVU, ATPase subunit HslU)	0.178001	0.00102102	0.118001	0.0204994	32.8	32.79	32.8	32.76	32.81	32.5	32.67	32.69	32.59	32.62	32.76	32.69	32.74	32.64	32.83	0	0	0	0
ZMO0249	50S ribosomal protein L33	-0.398	0.0339666	-0.146	0.120773	30.76	30.87	30.86	30.96	30.2	31.18	31.39	31.08	30.83	31.16	30.98	30.97	31.12	30.92	30.92	0	0	0	0
ZMO0250	Response regulator receiver protein	-0.353419	0.122689	1.51568	0.000237624	23.65	23.87	24.0045	24.24	23.9	24.2	24.588	24.1406	24.8112	23.6918	26.01	25.82	25.54	25.71	25.93	1	4	0	5
ZMO0251	Endoribonuclease L-PSP (Putative enamine deaminase RidA/yjgF)	-0.138	0.311131	0.538	0.000245734	30.6	30.58	30.58	30.57	29.99	30.55	30.72	30.73	30.47	30.54	31.23	31.23	31.19	30.96	31.09	0	0	0	0
ZMO0252	Major intrinsic protein	0.716	0.00030137	0.358001	0.0153869	28.9	28.9	28.72	29.11	29.11	28.22	28.08	28.38	28.3	28.18	28.67	28.19	28.57	28.95	28.57	0	0	0	0
ZMO0254	Type I secretion system ATPase	0.586794	0.154698	0.229521	0.666131	26.14	26.02	26.24	26	25.99	26.04	26.12	24.118	25.138	26.04	26	24.6162	25.94	26.04	26.0074	0	2	2	4
ZMO0255	HlyD family type I secretion membrane fusion protein (Type I secretion membrane fusion protein, HlyD family)	0.27	0.0187975	0.222	0.0574465	25.12	25.11	25.15	25.25	25.07	24.58	24.87	25.12	24.8	24.98	25.09	25.01	25.11	24.91	25.34	0	0	0	0
ZMO0256	Quinone-dependent D-lactate dehydrogenase (EC 1.1.5.12) (D-lactate dehydrogenase) (D-LDH)	3.266	0.000142857	0.574	0.0082524	31.74	31.64	31.58	31.47	31.74	28.7	28.22	28.88	28.13	27.91	28.89	28.98	28.86	29.06	28.92	0	0	0	0
ZMO0257	Two component transcriptional regulator, winged helix family (Winged helix family two component transcriptional regulator)	0.260001	0.0279708	0.344001	0.000716279	31.77	31.94	32.18	32.22	32.09	31.84	31.77	31.92	31.8	31.57	32.13	32.18	32.12	32.04	32.15	0	0	0	0
ZMO0258	Histidine kinase	0.372	0.0064878	0.552	0.00118699	27.09	26.83	26.82	26.99	27.03	26.49	26.66	26.85	26.57	26.33	26.97	27.11	26.99	27.24	27.35	0	0	0	0
ZMO0264	Uncharacterized protein	-0.066	0.51797	0.293999	0.00752809	26.42	26.41	26.39	26.35	26.17	26.23	26.39	26.65	26.54	26.26	26.71	26.84	26.72	26.55	26.72	0	0	0	0
ZMO0265	Uncharacterized protein	0.0840008	0.599984	1.194	7.14286e-05	25.48	25.41	25.28	25.95	25.62	25.31	25.71	25.3	25.42	25.58	26.81	26.76	26.57	26.45	26.7	0	0	0	0
ZMO0267	Uncharacterized protein	0.0860001	0.575872	0.664	0.000951168	26.51	26.48	26.27	26.3	26.08	25.9	26.07	26.48	26.44	26.32	26.88	27.08	27.02	26.69	26.86	0	0	0	0
ZMO0268	Uncharacterized protein	-0.321999	0.0467017	0.262	0.067667	25.7	25.62	25.41	25.92	25.6	26.35	25.88	26.09	25.64	25.9	26.34	26.21	26.15	26.47	26	0	0	0	0
ZMO0269	Uncharacterized protein	-0.0860004	0.596026	0.848	0.00026556	25.44	25.46	25.46	25.85	25.15	25.43	25.7	25.83	25.42	25.41	26.46	26.42	26.37	26.22	26.56	0	0	0	0
ZMO0270	Uncharacterized protein	-0.266	0.000318841	0.398	6.77966e-05	29.75	29.77	29.68	29.71	29.72	29.96	30.02	30.09	29.96	29.93	30.34	30.38	30.4	30.37	30.46	0	0	0	0
ZMO0271	Apolipoprotein N-acyltransferase (ALP N-acyltransferase) (EC 2.3.1.269)	0.0100002	0.907822	-0.246	0.0103455	26.43	26.42	26.37	26.29	26.42	26.34	26.2	26.41	26.49	26.44	26.14	25.91	26.29	26.07	26.24	0	0	0	0
ZMO0273	S-adenosylmethionine synthase (AdoMet synthase) (EC 2.5.1.6) (MAT) (Methionine adenosyltransferase)	0.22	0.000560748	-0.285999	0.000785872	34.66	34.65	34.63	34.64	34.69	34.36	34.42	34.55	34.45	34.39	34.08	34.15	34.26	34.03	34.22	0	0	0	0
ZMO0274	RNA polymerase sigma-54 factor	0.214001	0.05184	0.224001	0.0201557	27.33	27.28	27.18	27.2	26.92	26.98	26.96	27.13	26.72	27.05	27.17	27.25	27.3	26.99	27.25	0	0	0	0
ZMO0275	ABC transporter related protein	0.382	0.00934783	-0.0800007	0.536295	30.08	30.13	30.19	30.25	30.13	29.72	29.52	29.86	29.61	30.16	29.74	29.49	29.8	29.63	29.81	0	0	0	0
ZMO0276	OstA family protein	0.116	0.397876	-0.294	0.0354029	29.07	28.57	28.6	28.63	28.88	28.59	28.86	28.42	28.8	28.5	28.16	28.41	28.2	28.22	28.71	0	0	0	0
ZMO0277	LPS export ABC transporter LptC	0.084	0.260051	0.192	0.00839836	26.48	26.52	26.61	26.58	26.74	26.61	26.59	26.51	26.3	26.5	26.73	26.69	26.66	26.61	26.78	0	0	0	0
ZMO0278	3'-5' exonuclease (Ribonuclease D)	-0.328	0.0422918	-0.41	0.0183538	31.25	31.57	31.64	31.39	30.95	31.55	31.72	31.85	31.49	31.83	31.02	31.17	31.66	30.98	31.56	0	0	0	0
ZMO0279	Cold-shock DNA-binding domain protein (Putative cold-shock DNA-binding protein)	0.12	0.0850909	-0.00800018	0.939482	35.96	35.97	35.9	36.17	36.21	35.98	35.92	35.87	35.9	35.94	36.01	35.94	35.86	35.66	36.1	0	0	0	0
ZMO0281	TetR family transcriptional repressor of RND efflux transport system (Transcriptional regulator, TetR family)	-0.318	0.01418	-0.102	0.233926	26.27	26.36	26.43	26.4	26.02	26.88	26.65	26.45	26.52	26.57	26.65	26.58	26.34	26.48	26.51	0	0	0	0
ZMO0282	Efflux transporter, RND family, MFP subunit (MFP subunit of RND efflux system transporter)	0.824001	0.0108927	-0.538	0.00977836	30.61	29.72	30.03	30.67	30.69	30.14	29.49	29.49	29.27	29.21	28.9	28.99	28.95	29.26	28.81	0	0	0	0
ZMO0283	Efflux pump membrane transporter	0.216	0.000656934	-0.178	0.00297585	28.19	28.25	28.14	28.3	28.26	27.98	28.05	28.09	27.98	27.96	27.98	27.83	27.8	27.81	27.75	0	0	0	0
ZMO0286	DUF541 domain-containing protein	1.276	9.30233e-05	0.27	0.0142396	32.51	32.33	32.36	32.49	32.36	31.19	31.38	31.12	31.01	30.97	31.32	31.52	31.6	31.26	31.32	0	0	0	0
ZMO0287	Efflux transporter, RND family, MFP subunit (MFP subunit of RND efflux system transporter)	0.318	0.00321588	-0.374	0.00369183	30.47	30.55	30.48	30.69	30.67	30.47	30.16	30.18	30.27	30.19	29.71	29.83	30.06	30.1	29.7	0	0	0	0
ZMO0290	DUF445 domain-containing protein	0.658	0.000423529	-0.0240292	0.856678	25.16	25.28	25.32	25.06	24.94	24.35	24.6	24.51	24.64	24.37	24.62	24.5492	24.13	24.4706	24.58	0	0	2	2
ZMO0294	50S ribosomal protein L28	-0.482	0.000222222	-0.018	0.85294	31.63	31.67	31.54	31.65	31.68	32.02	32.21	32.06	32.03	32.26	32.13	32.3	31.99	32.1	31.97	0	0	0	0
ZMO0297	HlyC/CorC family transporter	0.334	0.000634686	0.14	0.405723	29.31	29.36	29.34	29.31	29.29	29.16	28.95	28.81	29.02	29	29.15	28.9	29.72	28.75	29.12	0	0	0	0
ZMO0298	Uncharacterized protein	-0.362	0.0324513	0.00400009	0.946087	28.74	28.98	28.95	28.63	28.18	29.06	28.98	29.03	29.09	29.13	28.96	29.08	29.09	29.17	29.01	0	0	0	0
ZMO0299	Phosphoribosylamine--glycine ligase (EC 6.3.4.13) (GARS) (Glycinamide ribonucleotide synthetase) (Phosphoribosylglycinamide synthetase)	-0.0200005	0.615795	-0.43	0.000781609	32.18	32.07	32.17	32.21	32.19	32.22	32.12	32.19	32.25	32.14	31.87	31.78	31.71	31.49	31.92	0	0	0	0
ZMO0300	Exodeoxyribonuclease 7 large subunit (EC 3.1.11.6) (Exodeoxyribonuclease VII large subunit) (Exonuclease VII large subunit)	-0.23	0.412368	-1.064	0.00151673	29.94	30.11	30.65	30.16	29.28	30.02	30.81	30.25	30.09	30.12	29.01	29.63	29.64	28.97	28.72	0	0	0	0
ZMO0301	PepSY-associated TM helix domain protein	-0.427999	0.0344875	-0.482	0.0117846	25.59	25.57	25.19	25.29	25.69	25.9	25.58	25.93	26.42	25.64	25.57	25.46	25.13	25.35	25.55	0	0	0	0
ZMO0303	Ferrochelatase (EC 4.99.1.1) (Heme synthase) (Protoheme ferro-lyase)	0.12	0.0392707	-0.0520004	0.485914	28.48	28.39	28.49	28.43	28.35	28.46	28.31	28.19	28.27	28.31	28.22	28.4	28.38	28.07	28.21	0	0	0	0
ZMO0305	Stress responsive alpha-beta barrel domain protein	0.466	0.190343	0.188	0.590848	28.23	28.5	28.5	28.71	28.77	27.39	28.54	28.49	27.2	28.76	28.19	28.04	28.26	28.42	28.41	0	0	0	0
ZMO0306	Glycosyl transferase group 1	0.00800018	0.96314	-0.168	0.0584635	28.22	28.08	28.2	28.21	27.68	28.08	27.93	28.23	28.06	28.05	27.77	27.72	28	28.12	27.9	0	0	0	0
ZMO0307	Capsule polysaccharide biosynthesis protein	0.53	0.000519481	-0.256	0.0574603	26.62	26.69	26.6	26.39	26.47	25.93	25.96	26.28	25.93	26.02	25.99	25.67	25.36	25.92	25.9	0	0	0	0
ZMO0309	Short-chain dehydrogenase/reductase SDR	0.836	0.000105263	0.88	8.79121e-05	29.07	28.98	29.06	29.05	29.05	28.21	28.3	28.33	28.1	28.09	29.11	29.22	29.16	28.96	28.98	0	0	0	0
ZMO0311	Pyrroline-5-carboxylate reductase (P5C reductase) (P5CR) (EC 1.5.1.2) (PCA reductase)	0.0300007	0.805665	0.622001	0.000719626	28.5	28.31	28.37	28.26	28	28.21	28.14	28.4	28.24	28.3	29	28.67	28.71	29.23	28.79	0	0	0	0
ZMO0312	Amidohydrolase (EC 3.5.1.32)	-0.102001	0.562084	0.374	0.000244131	30.63	30.68	30.13	29.89	30.14	30.32	30.44	30.35	30.44	30.43	30.79	30.7	30.71	30.89	30.76	0	0	0	0
ZMO0313	Uncharacterized protein	-0.306	0.00932123	0.566	0.000983333	26.06	25.81	26.01	26.08	25.89	26.49	26.36	26.32	26.15	26.06	26.55	26.95	27.03	26.8	26.88	0	0	0	0
ZMO0314	Cardiolipin synthetase (Phospholipase D/Transphosphatidylase)	0.259999	0.000884615	-0.0740002	0.306076	26.63	26.63	26.67	26.71	26.55	26.34	26.26	26.35	26.49	26.45	26.23	26.2	26.18	26.41	26.5	0	0	0	0
ZMO0315	Uncharacterized protein	0.182	0.0458042	-0.0680004	0.218717	26.83	26.82	26.78	26.78	26.45	26.51	26.46	26.5	26.67	26.61	26.38	26.48	26.43	26.48	26.64	0	0	0	0
ZMO0318	Short-chain dehydrogenase/reductase SDR	-0.3	0.0300807	0.28	0.018163	31.5	31.43	31.45	31.45	31.86	31.83	31.94	32.11	31.65	31.66	31.89	32.17	32.21	32.24	32.08	0	0	0	0
ZMO0321	Dihydrofolate reductase region	0.118	0.411481	-0.032	0.787573	25.06	25.12	25.22	25.08	24.57	24.85	24.78	24.89	24.77	25.17	24.92	24.84	24.68	24.78	25.08	0	0	0	0
ZMO0322	Riboflavin biosynthesis protein [Includes: Riboflavin kinase (EC 2.7.1.26) (Flavokinase); FMN adenylyltransferase (EC 2.7.7.2) (FAD pyrophosphorylase) (FAD synthase)]	-0.00200005	0.986596	-0.00799942	0.952831	29.39	29.16	29.42	29.22	29.38	29.16	29.24	29.49	29.47	29.22	29.48	29.1	29.44	29.34	29.18	0	0	0	0
ZMO0323	Isoleucine--tRNA ligase (EC 6.1.1.5) (Isoleucyl-tRNA synthetase) (IleRS)	-0.068	0.041847	-0.0119995	0.800455	33.05	33.12	33.09	33.13	33.07	33.11	33.18	33.14	33.25	33.12	33.16	33.06	33.24	33.17	33.11	0	0	0	0
ZMO0325	Uncharacterized protein	0.0700001	0.447518	0.694	0.000340426	27.64	27.68	27.82	27.89	27.54	27.82	27.57	27.74	27.57	27.52	28.34	28.32	28.63	28.3	28.1	0	0	0	0
ZMO0326	NADPH-dependent 7-cyano-7-deazaguanine reductase (EC 1.7.1.13) (7-cyano-7-carbaguanine reductase) (NADPH-dependent nitrile oxidoreductase) (PreQ(0) reductase)	-0.192	0.0103351	1.12	0	27.68	27.72	27.82	27.71	27.55	27.96	27.76	27.9	27.84	27.98	28.97	28.96	28.89	29.14	29.08	0	0	0	0
ZMO0327	Sulfurtransferase	0.0799992	0.0873224	0.169999	0.00991579	32.23	32.11	32.16	32.17	32.22	31.99	32.15	32.04	32.2	32.11	32.29	32.34	32.33	32.1	32.28	0	0	0	0
ZMO0328	Elongation factor P (EF-P)	-0.166001	0.00663221	-0.234	0.000245283	31.99	31.97	32.03	31.97	31.8	32.13	32.17	32.04	32.16	32.09	31.9	31.9	31.9	31.84	31.88	0	0	0	0
ZMO0329	Inositol-1-monophosphatase (EC 3.1.3.25)	-0.0139992	0.926682	-0.00599899	0.958923	31.85	31.8	32.11	32.1	32.04	31.91	31.81	32.28	31.96	32.01	32.01	31.98	32.02	31.87	32.06	0	0	0	0
ZMO0331	DUF882 domain-containing protein	0.193453	0.707149	1.44646	0.00225	25.66	24.8182	25.66	26.37	25.4567	25.37	25.43	25.73	26.25	24.2177	26.57	26.83	26.62	27.09	27.12	2	1	0	3
ZMO0332	Thiamine-phosphate synthase (TP synthase) (TPS) (EC 2.5.1.3) (Thiamine-phosphate pyrophosphorylase) (TMP pyrophosphorylase) (TMP-PPase)	0.00399971	0.976506	0.309999	0.00299678	30.69	30.5	30.43	30.38	30.68	30.74	30.62	30.43	30.37	30.5	30.75	30.84	30.75	30.99	30.88	0	0	0	0
ZMO0335	ATPase MipZ	0.0119995	0.942981	0.0479996	0.287069	29.37	29.41	29.47	29.4	28.85	29.37	29.24	29.27	29.29	29.27	29.34	29.24	29.32	29.49	29.29	0	0	0	0
ZMO0336	Heat shock protein DnaJ domain protein	0.202	0.0378386	-0.0440002	0.692751	25.47	25.43	25.35	25.32	25.45	25.42	25.24	24.94	25.13	25.28	25.17	25.35	25.13	25	25.14	0	0	0	0
ZMO0339	Phosphomannomutase (EC 5.4.2.8)	0.388	0.00100306	0.0760002	0.492528	33.57	33.52	33.45	33.51	33.68	33.12	33.32	33.29	32.98	33.08	33.22	33.39	33.36	32.89	33.31	0	0	0	0
ZMO0341	Short-chain dehydrogenase/reductase SDR	0.438	0.000121212	0.506001	0	28.44	28.44	28.47	28.41	28.5	28.02	28.06	27.97	28.06	27.96	28.54	28.56	28.56	28.41	28.53	0	0	0	0
ZMO0342	Aminotransferase (EC 2.6.1.-)	-0.402	0.000368098	-0.507999	0.000333333	33.99	33.93	33.94	33.97	33.75	34.37	34.32	34.41	34.25	34.24	34.07	33.83	33.7	33.72	33.73	0	0	0	0
ZMO0343	Aminotransferase class IV	0.266	0.0467194	0.666	0.000254417	26.06	26.22	26.02	26.3	25.73	25.97	25.89	25.79	25.57	25.78	26.65	26.38	26.56	26.38	26.36	0	0	0	0
ZMO0344	Peptidase U62 modulator of DNA gyrase	0.0519997	0.656494	-0.234	0.0269395	31.48	31.41	31.46	31.49	31.18	31.17	31.36	31.62	31.4	31.21	31.01	31.15	31.06	31.04	31.33	0	0	0	0
ZMO0345	Endonuclease/exonuclease/phosphatase	0.296001	0.000389189	0.460001	0.000335484	28.04	28.06	27.97	27.93	28	27.73	27.63	27.82	27.63	27.71	28.24	28.14	28.07	28.17	28.2	0	0	0	0
ZMO0346	Ammonium transporter	-0.278	0.00584232	-0.434	0.00132576	27.41	27.26	27.38	27.23	27.35	27.67	27.38	27.71	27.73	27.53	27.31	27.09	27.07	27.03	27.35	0	0	0	0
ZMO0347	RNA-binding protein Hfq	-0.426	0.00896881	0.432	0.00110429	28.3	28.47	28.43	28.32	27.77	28.73	28.66	28.71	28.63	28.69	29.09	28.99	29.34	29.28	28.88	0	0	0	0
ZMO0348	GTPase HflX (GTP-binding protein HflX)	0.00999985	0.90701	-0.338	0.00244816	30.88	30.93	30.94	30.93	31.04	30.94	30.94	30.82	31.11	30.86	30.67	30.6	30.56	30.37	30.78	0	0	0	0
ZMO0349	UPF0301 protein ZMO0349	0.128	0.396475	1.074	0.000246154	25.74	25.68	25.68	25.97	25.54	25.89	25.62	25.55	25.16	25.75	26.66	26.5	26.84	26.58	26.76	0	0	0	0
ZMO0350	Putative ParB-like nuclease	0.16	0.0890888	1.796	0	27.93	27.78	28.01	27.72	27.91	27.81	27.55	27.6	27.66	27.93	29.55	29.63	29.43	29.46	29.46	0	0	0	0
ZMO0352	Uncharacterized protein	0.048	0.263416	-0.240001	0.000941176	28.57	28.63	28.51	28.62	28.73	28.54	28.63	28.57	28.56	28.52	28.21	28.27	28.46	28.3	28.38	0	0	0	0
ZMO0353	4-diphosphocytidyl-2C-methyl-D-erythritol synthase	0.242	0.00201099	-0.104	0.0645047	30.42	30.45	30.43	30.41	30.46	30.12	30.18	30.25	30.35	30.06	30.08	30.07	30.07	30.04	30.18	0	0	0	0
ZMO0354	DNA mismatch repair protein MutL	0.0999996	0.849358	0.0160004	0.976175	29.65	29.72	29.74	28.55	28.55	28.64	28.4	29.61	29.49	29.57	28.7	29.93	29.91	28.57	28.68	0	0	0	0
ZMO0355	Cell shape determining protein, MreB/Mrl family (MreB/Mrl family cell shape determining protein)	-0.19	0.0194295	-0.37	0.00361994	31.47	31.46	31.37	31.61	31.6	31.58	31.8	31.76	31.76	31.56	31.55	31.02	31.33	31.31	31.4	0	0	0	0
ZMO0356	Rod shape-determining protein MreC	-0.0860001	0.73486	-0.512	0.0219087	26.87	27.73	27.72	27.73	27.61	27.2	27.78	27.8	27.75	27.56	26.74	27.48	26.82	26.94	27.55	0	0	0	0
ZMO0359	Penicillin-binding protein 2 (EC 2.4.1.129) (Peptidoglycan D,D-transpeptidase MrdA)	0.0939999	0.197482	-0.0839996	0.377547	27.05	27.14	27.22	27.22	27.37	27.18	27.05	27.24	27.06	27	27.01	27.14	27.22	26.7	27.04	0	0	0	0
ZMO0361	Uncharacterized protein	-0.764	0	0.0259998	0.624489	29.44	29.55	29.52	29.58	29.55	30.32	30.25	30.22	30.36	30.31	30.21	30.35	30.27	30.3	30.46	0	0	0	0
ZMO0362	UvrABC system protein B (Protein UvrB) (Excinuclease ABC subunit B)	0.48	0.000272727	-0.068	0.218532	30.27	30.12	29.98	30.16	30.11	29.59	29.72	29.61	29.73	29.59	29.61	29.4	29.66	29.67	29.56	0	0	0	0
ZMO0363	Queuine tRNA-ribosyltransferase (EC 2.4.2.29) (Guanine insertion enzyme) (tRNA-guanine transglycosylase)	-0.106	0.388474	-0.482	0.00260297	30.61	30.29	30.43	30.65	30.73	30.51	30.8	30.78	30.76	30.39	30.07	30.07	30.16	30.02	30.51	0	0	0	0
ZMO0364	DNA ligase (EC 6.5.1.2) (Polydeoxyribonucleotide synthase [NAD(+)])	-0.174	0.245377	-0.362	0.00925203	29.44	29.46	29.91	29.61	29.42	29.51	29.46	29.82	30	29.92	29.36	29.3	29.52	29.26	29.46	0	0	0	0
ZMO0366	Glucose facilitated diffusion protein	-0.744	0.000190476	-0.0639999	0.825597	29.69	29.75	29.64	29.84	29.69	30.47	30.52	30.49	30.4	30.45	29.93	31.02	30.81	30.43	29.82	0	0	0	0
ZMO0367	Glucose-6-phosphate 1-dehydrogenase (G6PD) (EC 1.1.1.49)	-0.43	7.84314e-05	0.172	0.00119531	34.56	34.48	34.48	34.54	34.58	34.91	35.02	34.99	34.91	34.96	35.15	35.09	35.2	35.04	35.17	0	0	0	0
ZMO0368	Phosphogluconate dehydratase (EC 4.2.1.12) (6-phosphogluconate dehydratase)	-0.328001	0.000502415	-0.00799866	0.917905	35.93	35.76	35.68	35.76	35.92	36.14	36.16	36.1	36.14	36.15	36.22	36.24	36.2	35.95	36.04	0	0	0	0
ZMO0369	Glucokinase (EC 2.7.1.2) (Glucose kinase)	-0.452	0.000604651	0.110001	0.213672	34.43	34.26	34.03	34.33	34.29	34.72	34.71	34.71	34.85	34.61	34.79	34.52	34.88	34.99	34.97	0	0	0	0
ZMO0371	Aspartate racemase	-0.0939999	0.357875	0.888	0.000337662	24.79	24.8	24.85	24.81	24.43	24.77	24.65	24.82	24.95	24.96	25.72	25.77	25.77	25.47	25.86	0	0	0	0
ZMO0374	Levansucrase (EC 2.4.1.10) (Beta-D-fructofuranosyl transferase) (Sucrose 6-fructosyl transferase)	-1.218	0.00100946	2.022	0.000266667	28.72	28.68	28.48	28.33	28.66	29.85	29.81	30.54	29.57	29.19	31.48	31.74	31.98	31.75	32.12	0	0	0	0
ZMO0375	Extracellular sucrase (EC 3.2.1.26) (Beta-fructofuranosidase) (Invertase) (Protein B46) (Saccharase)	-1.82655	0.0249676	2.756	0.000177778	24.15	25.0573	25.62	28.09	25.37	27.62	27.73	28.1	27.1	26.87	30.13	29.97	30.42	30.02	30.66	1	0	0	1
ZMO0376	Lon protease (EC 3.4.21.53) (ATP-dependent protease La)	0.191999	0.0136633	-0.306	0.00117742	32.61	32.62	32.67	32.65	32.6	32.34	32.32	32.66	32.47	32.4	32.13	32.08	32.16	32.15	32.14	0	0	0	0
ZMO0380	Uncharacterized protein	-4.01638	0.0534087	2.11691	0.14431	25.3962	29.96	24.3172	25.0781	23.7121	31.33	31.21	31.5	30.8	23.7055	31.98	31.3	31.61	32.22	32.02	4	1	0	5
ZMO0383	Uncharacterized protein	-1.228	0.0117615	1.862	0.000246445	26	26.2	26.16	26.17	24.48	27.45	26.86	27.58	26.53	26.73	28.89	28.83	29	28.74	29	0	0	0	0
ZMO0387	Putative phage major head protein	-1.77	0.00052	1.206	0.000571429	27.48	27.36	27.02	27.54	28.14	29.19	29.47	29.92	29.02	28.79	30.39	30.36	30.6	30.31	30.76	0	0	0	0
ZMO0390	Uncharacterized protein	0.0825867	0.904442	0.924412	0.00222449	24.0357	25.4088	26.2682	24.7081	24.27	24.74	24.96	25.6	24.4773	24.5006	25.8	25.65	25.63	25.7	26.12	4	2	0	6
ZMO0394	Uncharacterized protein	-0.00795212	0.986687	1.71005	0.00107819	24.75	24.63	24.73	24.91	25.11	25.4	24.96	25.07	25.1	23.6398	26.5	26.65	26.28	27.09	26.2	0	1	0	1
ZMO0399	Peptidase S74 domain-containing protein	-1.296	0.000528634	1.606	0.000288401	26.2	26.19	26.24	26.39	26.21	27.33	27.63	28.3	27.3	27.15	29.04	28.89	29.41	28.97	29.43	0	0	0	0
ZMO0400	Uncharacterized protein	0.0169807	0.969437	0.852	0.001168	24.476	24.9866	25.7722	25.9001	24.97	25.08	25.3	25.44	25.11	25.09	25.79	25.8	26.36	25.8	26.53	4	0	0	4
ZMO0401	Diguanylate cyclase/phosphodiesterase	0.0559994	0.801083	0.402	0.0483153	25.9	25.9	25.83	25.99	25.38	26.06	26.04	25.62	25.4	25.6	25.71	26.58	26.02	26.07	26.35	0	0	0	0
ZMO0402	Ribosomal RNA large subunit methyltransferase E (EC 2.1.1.166) (23S rRNA Um2552 methyltransferase) (rRNA (uridine-2'-O-)-methyltransferase)	-0.0580006	0.717666	0.22	0.175622	28.14	28.08	28.3	28.24	27.9	28.43	27.9	28.12	28.05	28.45	28.39	28.33	28.49	28.83	28.01	0	0	0	0
ZMO0403	Ppx/GppA phosphatase	0.0700001	0.141185	0.228	0.0011811	27.03	26.99	27.04	27.05	26.89	26.98	26.96	27.01	26.87	26.83	27.09	27.24	27.19	27.07	27.2	0	0	0	0
ZMO0405	ATP-dependent Clp protease ATP-binding subunit clpA (ATP-dependent Clp protease, ATP-binding subunit clpA)	0.556001	0.000173913	0.142001	0.00433634	33.32	33.3	33.31	33.28	33.29	32.68	32.79	32.82	32.76	32.67	32.84	32.91	32.98	32.84	32.86	0	0	0	0
ZMO0406	Transport permease protein	-0.0759998	0.388551	-0.702	0.000553398	25.7	26.05	25.92	25.79	25.72	25.81	25.89	25.86	26.1	25.9	24.97	24.93	25.29	25.52	25.34	0	0	0	0
ZMO0407	GcrA cell cycle regulator	0.532	0.0227636	1.272	0.00116103	30.47	29.47	30	29.55	29.67	29.37	29.15	29.42	29.1	29.46	30.93	31.17	30.39	30.67	29.7	0	0	0	0
ZMO0408	Acetylornithine aminotransferase (ACOAT) (EC 2.6.1.11)	-0.204002	0.00620945	-0.152	0.0137186	33.92	33.96	33.89	34	33.8	33.99	34.2	34.22	34.05	34.13	33.96	33.93	33.98	33.88	34.08	0	0	0	0
ZMO0409	Ornithine carbamoyltransferase (OTCase) (EC 2.1.3.3)	-0.424001	0.00325854	-0.426001	0.000943158	32.22	32.32	32.12	32.14	31.83	32.38	32.59	32.71	32.49	32.58	32.21	32.23	32.09	31.89	32.2	0	0	0	0
ZMO0410	33 kDa chaperonin	-0.218	0.00333806	-0.362	0.00025498	29.69	29.7	29.59	29.59	29.44	29.78	29.84	29.85	29.87	29.76	29.52	29.32	29.42	29.49	29.54	0	0	0	0
ZMO0411	DNA topoisomerase 4 subunit B (EC 5.99.1.3) (Topoisomerase IV subunit B)	-0.0279999	0.583383	-0.75	0	29.7	29.54	29.67	29.75	29.55	29.72	29.68	29.65	29.62	29.68	28.9	28.94	28.98	28.79	28.99	0	0	0	0
ZMO0413	YggT family protein	-0.528379	0.273179	-0.334455	0.438077	24.3519	24.36	24.01	24.79	24.5184	24.5399	24.0359	26.0376	25.9495	24.1094	24.47	24.62	24.6	24.64	24.67	2	5	0	7
ZMO0414	MJ0042 family finger-like protein	-0.266	0.0249867	0.0419998	0.720519	30.37	30.67	30.3	30.4	30.61	30.49	30.75	30.93	30.78	30.73	30.86	30.81	30.9	30.5	30.82	0	0	0	0
ZMO0416	Cell division ATP-binding protein FtsE	0.158	0.156188	-0.148	0.0402212	26.97	26.64	26.51	26.68	26.53	26.57	26.6	26.62	26.49	26.26	26.36	26.38	26.4	26.38	26.28	0	0	0	0
ZMO0419	1-acyl-sn-glycerol-3-phosphate acyltransferase PlsC (Phospholipid/glycerol acyltransferase)	-0.0599998	0.0901114	-0.154	0.00415734	28.5	28.52	28.43	28.47	28.4	28.55	28.5	28.55	28.58	28.44	28.33	28.27	28.44	28.35	28.46	0	0	0	0
ZMO0420	Cyclohexadienyl dehydrogenase (Arogenate dehydrogenase) (ADH) (EC 1.3.1.43) (Prephenate dehydrogenase) (PDH) (EC 1.3.1.12)	-0.0140003	0.907111	-0.254	0.00577001	28.39	28.18	28.43	28.25	28.39	28.45	28.33	28.17	28.52	28.24	27.99	28.06	28.22	28.04	28.13	0	0	0	0
ZMO0421	Histidinol-phosphate aminotransferase (EC 2.6.1.9) (Imidazole acetol phosphate aminotransferase) (IAP aminotransferase) (Imidazole acetol-phosphate transaminase)	0.068	0.350896	-0.146	0.0247247	31.73	31.84	31.81	31.86	31.62	31.9	31.58	31.7	31.68	31.66	31.56	31.61	31.63	31.51	31.48	0	0	0	0
ZMO0423	FeS assembly protein SufB	0.686	0.000270677	0.478001	0	31.59	31.78	31.64	31.54	31.97	30.95	31.05	31.08	30.99	31.02	31.54	31.44	31.53	31.52	31.45	0	0	0	0
ZMO0425	FeS assembly ATPase SufC	0.688	0.000247788	0.602	6.29921e-05	31.54	31.78	31.72	31.51	31.78	31.13	31.05	30.87	30.93	30.91	31.51	31.64	31.62	31.6	31.53	0	0	0	0
ZMO0426	FeS assembly protein SufD (SufBD protein)	0.88	0.000745763	0.572	0.0369172	30.76	30.45	31.02	30.93	31.05	30.11	30.33	29.87	29.82	29.68	30.76	29.93	30.01	30.98	30.99	0	0	0	0
ZMO0427	Cysteine desulfurase (EC 2.8.1.7)	0.63	0.000217054	0.604	0	31.81	32.04	32.02	31.85	32.16	31.44	31.39	31.24	31.35	31.31	31.94	31.91	31.97	31.96	31.97	0	0	0	0
ZMO0428	FeS assembly SUF system protein	1.12349	0.04487	0.957494	0.0524383	26.24	26.52	26.24	25.95	25.77	25.94	25.3664	24.3062	23.5204	25.9695	25.99	25.87	26.1	26.05	25.88	0	4	0	4
ZMO0429	Iron-sulfur cluster assembly accessory protein	0.542	0.000426036	7.62939e-07	0.995989	27.92	28.08	27.92	27.8	27.81	27.52	27.25	27.44	27.23	27.38	27.29	27.29	27.35	27.54	27.35	0	0	0	0
ZMO0430	Pyrimidine 5'-nucleotidase	0.0540001	0.446786	-0.158	0.0621059	27.84	27.74	27.86	27.77	27.86	27.93	27.85	27.61	27.64	27.77	27.52	27.62	27.51	27.54	27.82	0	0	0	0
ZMO0431	2,3,4,5-tetrahydropyridine-2,6-dicarboxylate N-succinyltransferase (EC 2.3.1.117) (Tetrahydrodipicolinate N-succinyltransferase) (THDP succinyltransferase) (THP succinyltransferase) (Tetrahydropicolinate succinylase)	-0.0019989	0.978713	-0.0360001	0.485726	32.46	32.38	32.45	32.32	32.5	32.37	32.52	32.35	32.53	32.35	32.42	32.42	32.36	32.28	32.46	0	0	0	0
ZMO0432	Arginase/agmatinase/formiminoglutamase (Ureohydrolase-like protein)	0.444	0.000395604	0.509999	0.000341463	29.77	29.79	29.86	29.77	29.73	29.54	29.24	29.36	29.2	29.36	29.81	29.94	29.77	29.98	29.75	0	0	0	0
ZMO0433	Guanylate kinase (EC 2.7.4.8) (GMP kinase)	-0.326	0.0578177	-0.554	0	30.62	30.4	30.75	30.8	29.96	30.9	30.84	30.85	30.83	30.74	30.2	30.28	30.26	30.35	30.3	0	0	0	0
ZMO0435	17 kDa surface antigen	0.268	0.0154894	0.641999	0.00024	31.93	31.93	31.87	31.82	31.92	31.53	31.64	31.96	31.49	31.51	32.3	32.29	32.21	32.28	32.26	0	0	0	0
ZMO0439	Pseudouridine synthase (EC 5.4.99.-)	0.0880001	0.25168	-0.478	0.0017041	31.42	31.5	31.32	31.35	31.41	31.4	31.43	31.06	31.31	31.36	30.51	30.99	30.82	30.87	30.98	0	0	0	0
ZMO0441	ATP12 ATPase	0	0.997456	-0.184	0.481487	30.59	30.44	30.48	30.4	30.24	30.63	30.66	30.61	29.69	30.56	30.4	30.47	29.5	30.45	30.41	0	0	0	0
ZMO0442	HAD (Haloacid dehalogenase) family phosphatase (HAD-superfamily hydrolase, subfamily IA, variant 3)	-0.382	0.0223878	0.418	0.0104395	29.3	28.98	29.49	29.41	29.57	29.83	29.4	29.91	29.63	29.89	29.91	30.46	29.92	30.26	30.2	0	0	0	0
ZMO0443	Ribonucleoside-diphosphate reductase subunit beta (EC 1.17.4.1)	1.574	0.000304348	0.154	0.12222	31.09	31.19	31.08	31.1	30.47	29.45	29.24	29.41	29.74	29.22	29.53	29.6	29.55	29.44	29.71	0	0	0	0
ZMO0444	Lipolytic protein G-D-S-L family	0.633999	0.000321168	-0.108001	0.337942	29.49	29.58	29.56	29.55	29.56	28.85	28.86	29.19	28.93	28.74	28.73	28.71	28.71	29.17	28.71	0	0	0	0
ZMO0445	GDSL lipase/esterase	0.0980003	0.288773	2.628	0	28.68	28.76	28.48	28.59	28.7	28.41	28.53	28.58	28.8	28.4	31.33	31.05	31.27	30.92	31.29	0	0	0	0
ZMO0446	Membrane bound O-acyl transferase MBOAT family protein	-0.865409	0.0318466	-0.343949	0.629208	23.76	24.49	24.06	24.22	24.0306	25.4412	25.2497	24.7264	25.6503	23.82	25.4089	24.3876	23.1366	26.3542	23.8805	1	4	5	10
ZMO0449	Uncharacterized protein	0.355999	0.00264948	0.209999	0.0102415	32.1	31.95	31.8	31.72	31.99	31.5	31.68	31.63	31.52	31.45	31.76	31.63	31.65	31.9	31.89	0	0	0	0
ZMO0452	Pyrrolo-quinoline quinone	0.104	0.212607	-0.218	0.0127305	31.45	31.22	31.18	31.21	31.27	31.07	31.26	31.08	31.36	31.04	30.93	30.84	30.89	31.11	30.95	0	0	0	0
ZMO0453	GTPase Der (GTP-binding protein EngA)	0.0760006	0.00435088	-0.45	0.000336336	31.67	31.67	31.68	31.66	31.62	31.55	31.58	31.63	31.61	31.55	31.13	31.13	31.27	30.9	31.24	0	0	0	0
ZMO0454	Formate--tetrahydrofolate ligase (EC 6.3.4.3) (Formyltetrahydrofolate synthetase) (FHS) (FTHFS)	-0.412	8.69565e-05	0.062001	0.076586	34.68	34.68	34.6	34.67	34.7	35.12	35.11	35.1	35	35.06	35.09	35.13	35.15	35.09	35.24	0	0	0	0
ZMO0456	Ferredoxin	-0.0972733	0.574441	-0.357105	0.280073	25.06	25.13	24.89	25.13	24.97	24.92	25.6264	25.3	24.98	24.84	24.71	23.6935	25.6574	24.97	24.85	0	1	2	3
ZMO0457	Glutamate uptake regulatory protein	-0.430001	0.00338605	-0.0120003	0.90043	25.63	25.8	25.72	25.52	25.27	25.95	25.88	26.1	26.12	26.04	25.85	26.08	26.19	25.97	25.94	0	0	0	0
ZMO0458	Lipoprotein-releasing system ATP-binding protein LolD (EC 3.6.3.-)	0.332	0.0223537	0.646263	0.0024975	25.84	25.74	25.78	26.16	25.57	25.69	25.54	25.23	25.44	25.53	26.04	26.12	26.27	26.55	25.6813	0	0	1	1
ZMO0459	Lipoprotein releasing system transmembrane protein LolC/E family (Lipoprotein releasing system, transmembrane protein, LolC/E family)	0.3	0.00883978	0.372	0.00370462	27.79	27.63	27.7	27.74	27.5	27.48	27.28	27.13	27.53	27.44	27.5	27.78	27.82	27.92	27.7	0	0	0	0
ZMO0460	Proline--tRNA ligase (EC 6.1.1.15) (Prolyl-tRNA synthetase) (ProRS)	-0.0819992	0.0706275	-0.0159996	0.45317	33.23	33.13	33.06	33.06	33.01	33.12	33.2	33.21	33.17	33.2	33.16	33.12	33.2	33.15	33.19	0	0	0	0
ZMO0462	CTP synthase (EC 6.3.4.2) (Cytidine 5'-triphosphate synthase) (Cytidine triphosphate synthetase) (CTP synthetase) (CTPS) (UTP--ammonia ligase)	-0.2	0.000980892	-0.348	0.000246575	32.04	32.13	31.96	31.99	32.01	32.25	32.3	32.23	32.19	32.16	31.97	31.98	31.82	31.78	31.84	0	0	0	0
ZMO0465	Triosephosphate isomerase (TIM) (TPI) (EC 5.3.1.1) (Triose-phosphate isomerase)	1.164	0.002208	0.678	0.0284424	29.61	28.55	29.65	29.59	30.04	28.38	28.35	28.19	28.38	28.32	28.49	28.55	28.58	29.55	29.84	0	0	0	0
ZMO0467	Peptidylprolyl isomerase (EC 5.2.1.8)	0.173999	0.000515021	-0.539999	0.00170318	34.02	34.01	34.01	34.09	34.1	33.82	33.91	33.89	33.91	33.83	33.2	33.81	33.22	33.12	33.31	0	0	0	0
ZMO0468	Anthranilate synthase component 1 (EC 4.1.3.27)	-0.0599998	0.301882	-0.0680004	0.0671358	31.82	31.61	31.76	31.77	31.93	31.88	31.77	31.83	31.87	31.84	31.71	31.84	31.8	31.68	31.82	0	0	0	0
ZMO0469	Uncharacterized protein	0.548777	0.0814	0.741058	0.0244811	24.7398	25.0353	25.4343	24.4659	23.9033	24.19	24.28	24.5847	23.97	23.81	24.98	24.5	25.37	25.59	24.1	5	1	0	6
ZMO0471	LysR family transcriptional regulator (Transcriptional regulator, LysR family)	-0.193999	0.0543692	-0.0699997	0.502662	26.24	26.23	26.29	26	26.11	26.4	26.41	26.48	26.47	26.08	26.32	26.02	26.36	26.46	26.33	0	0	0	0
ZMO0472	RpsU-divergently transcribed protein	-0.052	0.667674	0.598	0.0011798	26.49	26.74	26.68	26.6	26.24	26.47	26.53	26.73	26.58	26.7	27.27	27.01	27.14	27.6	26.98	0	0	0	0
ZMO0473	6,7-dimethyl-8-ribityllumazine synthase (DMRL synthase) (LS) (Lumazine synthase) (EC 2.5.1.78)	-0.12	0.127284	0.084	0.351044	28.83	29	28.88	29.05	28.85	28.86	29.14	28.97	29.04	29.2	28.92	29.11	29.18	29.36	29.06	0	0	0	0
ZMO0474	3,4-dihydroxy-2-butanone 4-phosphate synthase (DHBP synthase) (EC 4.1.99.12)	-0.124	0.0508223	0.256001	0.000895522	32.61	32.41	32.46	32.42	32.59	32.69	32.64	32.62	32.68	32.48	32.95	32.88	32.82	32.79	32.95	0	0	0	0
ZMO0475	Riboflavin synthase alpha subunit (Riboflavin synthase, alpha subunit)	-0.0220001	0.773687	0.0420002	0.759771	30.16	30.05	30.09	30.21	30.23	30.24	29.99	30.23	30.24	30.15	30.27	29.97	29.99	30.53	30.3	0	0	0	0
ZMO0476	Riboflavin biosynthesis protein RibD [Includes: Diaminohydroxyphosphoribosylaminopyrimidine deaminase (DRAP deaminase) (EC 3.5.4.26) (Riboflavin-specific deaminase); 5-amino-6-(5-phosphoribosylamino)uracil reductase (EC 1.1.1.193) (HTP reductase)]	0.0559998	0.72929	-0.586	0.000345821	28.16	27.98	28.54	28.08	28.02	27.95	28.17	27.94	28.37	28.07	27.55	27.59	27.54	27.35	27.54	0	0	0	0
ZMO0478	Two component transcriptional regulator, winged helix family (Winged helix family two component transcriptional regulator)	0.23	0.0169585	0.538	0.000265306	30.43	30.43	30.7	30.46	30.26	30.22	30.26	30.32	30.1	30.23	30.78	30.78	30.92	30.65	30.69	0	0	0	0
ZMO0479	Peptidoglycan-binding LysM	0.496	0.00100923	0.414	0.00300641	26.26	26.11	26.4	26.61	26.23	25.75	25.94	25.85	25.88	25.71	26.33	26.41	26.16	25.89	26.41	0	0	0	0
ZMO0482	Fructose-1,6-bisphosphatase	0.104	0.597412	0.0639999	0.73369	28.67	29.14	28.87	28.89	29.3	29.08	28.92	29.05	28.94	28.36	28.96	29.03	28.99	28.58	29.11	0	0	0	0
ZMO0483	Homoserine dehydrogenase (EC 1.1.1.3)	0.134	0.00647773	0.346	7.07965e-05	32.54	32.6	32.7	32.58	32.69	32.43	32.47	32.48	32.54	32.52	32.79	32.86	32.89	32.86	32.77	0	0	0	0
ZMO0485	Acyl-CoA dehydrogenase domain protein	-0.384	0.00106587	0.334	0.000370572	31.95	32.05	31.93	32.09	32.29	32.49	32.55	32.45	32.32	32.42	32.71	32.69	32.79	32.81	32.9	0	0	0	0
ZMO0486	Uncharacterized protein	-0.148	0.00639184	0.406	6.45161e-05	30.92	30.81	30.74	30.88	30.87	30.98	30.98	31.06	31.03	30.91	31.38	31.42	31.39	31.32	31.48	0	0	0	0
ZMO0487	HpcH/HpaI aldolase	-0.294	0.0107591	0.33	0.00251581	29.97	29.97	30.09	29.87	29.72	30.24	30.13	30.42	30.02	30.28	30.66	30.38	30.57	30.6	30.53	0	0	0	0
ZMO0488	Uncharacterized protein	0.506	0.492834	0.482	0.33407	26.82	28.4	26.39	28.4	28.38	26.08	26.02	28.41	27.14	28.21	27.29	27.75	27.66	27.49	28.08	0	0	0	0
ZMO0490	Oligopeptidase B PtrB	0.27	0.00780658	0.56	0.00798343	30.79	31.09	30.93	30.86	30.97	30.73	30.61	30.54	30.56	30.85	31.02	30.91	31.86	31.25	31.05	0	0	0	0
ZMO0491	Peptidase M24 (Xaa-Pro aminopeptidase PepP)	0.282	0.0006	0.424001	0	31.9	32.07	31.83	31.87	31.93	31.6	31.63	31.64	31.73	31.59	32.07	32.08	32.02	32.05	32.09	0	0	0	0
ZMO0492	Nitrogen regulatory protein P-II (Nitrogen regulatory protein PII)	-0.252	0.0836781	0.673999	0.000783784	32.49	32.1	31.96	32.39	32.36	32.24	32.76	32.52	32.39	32.65	33.44	33.26	32.97	33.23	33.03	0	0	0	0
ZMO0493	Glutamine synthetase (EC 6.3.1.2)	-0.327999	0.004	0.0580002	0.496386	35.97	35.7	35.83	35.81	35.98	36.36	36.14	35.99	36.25	36.19	36.14	36.2	36.25	36.16	36.47	0	0	0	0
ZMO0495	TamB/DUF490 domain-containing protein	0.362	0.00778295	0.106001	0.274633	27.53	27.59	27.3	27.15	27.33	27.22	27.08	26.82	26.97	27	26.94	27.17	26.94	27.27	27.3	0	0	0	0
ZMO0496	Outer membrane protein assembly factor (Surface antigen (D15))	0.607486	0.00149565	0.16077	0.488164	25.69	25.81	25.7	25.7	25.8	24.6726	25.24	25.36	25.22	25.17	25.2	25.51	24.72	25.9164	25.12	0	1	1	2
ZMO0497	Phosphoglycolate phosphatase (PGP) (PGPase) (EC 3.1.3.18)	-0.306	0.0105183	-0.174	0.000717949	27.31	27.3	27.32	27.31	26.85	27.58	27.49	27.55	27.55	27.45	27.29	27.38	27.37	27.31	27.4	0	0	0	0
ZMO0498	Bifunctional protein GlmU [Includes: UDP-N-acetylglucosamine pyrophosphorylase (EC 2.7.7.23) (N-acetylglucosamine-1-phosphate uridyltransferase); Glucosamine-1-phosphate N-acetyltransferase (EC 2.3.1.157)]	-0.4	0.00331235	0.250001	0.0215162	30.44	30.53	30.32	30.46	30.43	30.56	30.98	30.98	30.7	30.96	30.94	31.17	31.19	31.01	31.12	0	0	0	0
ZMO0499	1A family penicillin-binding protein (Penicillin-binding protein, 1A family) (EC 2.4.1.129)	0.0940006	0.0215115	-0.488	0	31.27	31.25	31.18	31.28	31.26	31.14	31.07	31.23	31.21	31.12	30.69	30.63	30.65	30.65	30.71	0	0	0	0
ZMO0500	Uncharacterized protein	-0.118	0.134556	-0.202	0.0352207	26.14	26.02	26.03	26.08	26.3	26.36	26.21	26.08	26.35	26.16	25.97	25.82	26	26.26	26.1	0	0	0	0
ZMO0502	Uncharacterized protein	-0.0580006	0.619789	-0.0239998	0.902716	25.55	25.41	25.39	25.39	25.42	25.45	25.76	25.26	25.66	25.32	25.4	25.36	25.16	25.87	25.54	0	0	0	0
ZMO0503	Glycosyl transferase family 2	-0.0119999	0.939249	-0.55	0.000785553	29.94	29.64	29.59	29.36	29.39	29.57	29.62	29.71	29.52	29.56	29.15	29.23	29.13	29.04	28.68	0	0	0	0
ZMO0505	Putative RNA pseudouridine synthase	-0.21	0.0888946	-0.0259998	0.796704	28.05	28.25	28.27	28.15	27.75	28.49	28.21	28.28	28.13	28.41	28.39	28.35	28.35	28.16	28.14	0	0	0	0
ZMO0507	Protein ZMO0507	-0.132	0.067115	0.772001	0.000320988	26.78	26.79	26.77	26.91	26.65	26.76	26.87	26.88	27.05	27	27.73	27.6	27.52	27.87	27.7	0	0	0	0
ZMO0508	GCN5-related N-acetyltransferase	0.582	0.000759857	0.544001	0.00148507	28.45	28.33	28.47	28.53	28.38	28.14	27.93	27.58	27.71	27.89	28.36	28.5	28.58	28.37	28.16	0	0	0	0
ZMO0509	Uncharacterized protein	-0.00199966	0.977908	0.638	0.000284153	27.59	27.49	27.62	27.62	27.62	27.7	27.49	27.49	27.7	27.57	28.17	28.19	28.14	28.22	28.42	0	0	0	0
ZMO0510	Dihydrolipoyllysine-residue acetyltransferase component of pyruvate dehydrogenase complex (EC 2.3.1.12) (Dihydrolipoamide acetyltransferase component of pyruvate dehydrogenase complex) (E2)	-0.0719994	0.557887	-0.473999	0.00577843	31.04	31.24	30.88	30.68	31.09	30.88	31.05	31.05	31.21	31.1	30.86	30.17	30.44	30.86	30.59	0	0	0	0
ZMO0511	Uncharacterized acyl-CoA thioester hydrolase ZMO0511 (EC 3.1.2.-)	0.252	0.0356524	1.374	8.08081e-05	28	27.93	28.05	27.94	27.9	27.91	27.4	27.7	27.6	27.95	29.05	29.1	29.2	29.16	28.92	0	0	0	0
ZMO0512	Dihydrolipoyl dehydrogenase (EC 1.8.1.4) (Dihydrolipoamide dehydrogenase) (E3 component of pyruvate and 2-oxoglutarate dehydrogenases complexes)	0.228	0.0326535	-0.266	0.00283388	30.94	31.05	30.93	31.2	31.28	31.03	30.66	30.87	30.8	30.9	30.53	30.68	30.6	30.61	30.51	0	0	0	0
ZMO0514	30S ribosomal protein S7	-0.288	0.000607004	-0.389999	0.000236364	34.8	34.89	34.87	34.87	34.66	35.12	35.19	35.09	35.05	35.08	34.66	34.8	34.82	34.65	34.65	0	0	0	0
ZMO0515	Elongation factor G (EF-G)	-0.182	0.000365854	-0.314	0.000278075	36.34	36.3	36.31	36.28	36.26	36.55	36.5	36.46	36.43	36.46	36.23	36.14	36.1	36.13	36.23	0	0	0	0
ZMO0516	Elongation factor Tu (EF-Tu)	-0.220001	0.00380995	0.127999	0.000234234	37.04	37.01	36.98	37.1	37.28	37.33	37.29	37.29	37.3	37.3	37.47	37.39	37.42	37.44	37.43	0	0	0	0
ZMO0517	50S ribosomal protein L3	-0.23	0.0333876	-0.542001	0.000237918	33.81	33.88	33.82	33.89	34.3	34.2	34.19	34.13	34.11	34.22	33.63	33.48	33.5	33.85	33.68	0	0	0	0
ZMO0518	50S ribosomal protein L4	-0.452	0.000731034	-0.116	0.13445	34.34	34.51	34.34	34.26	34.18	34.96	34.73	34.87	34.7	34.63	34.67	34.66	34.71	34.47	34.8	0	0	0	0
ZMO0519	50S ribosomal protein L23	-0.595999	0.00777735	-0.275999	0.0881786	31.86	31.95	32.11	31.78	31.99	32.36	32.45	33.17	32.28	32.41	32.2	32.18	32.33	32.34	32.24	0	0	0	0
ZMO0520	50S ribosomal protein L2	-0.221999	0.000375	-0.359998	0.000280702	35.92	35.96	35.87	35.95	35.88	36.12	36.19	36.07	36.1	36.21	35.83	35.78	35.8	35.65	35.83	0	0	0	0
ZMO0521	50S ribosomal protein L22	-0.444	0.00827509	0.00199966	0.982305	33.45	33.45	33.69	33.65	33.03	33.76	33.93	33.93	33.79	34.08	33.86	33.8	33.88	34.04	33.92	0	0	0	0
ZMO0522	30S ribosomal protein S3	-0.19	0.0338577	-0.366	0.00111837	35.02	34.92	34.78	35.1	35.15	35.14	35.29	35.21	35.05	35.23	34.87	34.88	34.82	34.58	34.94	0	0	0	0
ZMO0523	50S ribosomal protein L16	-0.250001	0.00803759	-0.264	0.000780702	34.07	34.16	34.03	34.07	33.78	34.37	34.31	34.29	34.18	34.21	34.05	34.06	33.96	33.89	34.08	0	0	0	0
ZMO0524	50S ribosomal protein L29	-0.589999	0.00785441	0.374001	0.00256766	28.94	28.64	28.61	28.43	28.02	29.35	29.06	29.21	28.89	29.08	29.67	29.44	29.34	29.48	29.53	0	0	0	0
ZMO0525	30S ribosomal protein S17	-0.0440002	0.756367	0.467999	0.00262726	34.26	34.34	34.25	34.36	34.07	34.63	34.25	34.01	34.32	34.29	34.71	35	34.76	34.6	34.77	0	0	0	0
ZMO0526	50S ribosomal protein L14	-0.192	0.00180501	-0.586001	0	33.46	33.45	33.38	33.51	33.61	33.68	33.71	33.64	33.65	33.69	33.12	33.19	33.05	33.01	33.07	0	0	0	0
ZMO0527	50S ribosomal protein L24	0.00600052	0.950508	-0.0959999	0.0663488	34.25	34.22	34.07	34.27	34.46	34.18	34.28	34.26	34.21	34.31	34.2	34.29	34.07	34.03	34.17	0	0	0	0
ZMO0528	50S ribosomal protein L5	-0.416	0.0308514	0.15	0.362243	32.09	32.16	32.19	32.31	31.53	32.29	32.61	32.33	32.35	32.78	32.71	32.62	32.9	32.8	32.08	0	0	0	0
ZMO0529	30S ribosomal protein S14	-0.535999	0.00421333	-0.0159996	0.930883	31.56	31.96	31.44	31.69	31.65	32.37	32.46	31.93	32.01	32.21	32.25	32.36	32.28	31.84	32.17	0	0	0	0
ZMO0530	30S ribosomal protein S8	-0.324001	0.00156069	-0.388	0.0222377	34.41	34.44	34.46	34.44	34.14	34.75	34.78	34.65	34.67	34.66	34.58	34.59	34.52	33.94	33.94	0	0	0	0
ZMO0531	50S ribosomal protein L6	-0.242001	0.000333333	-0.303999	0.000241509	35.53	35.53	35.52	35.52	35.62	35.81	35.83	35.76	35.78	35.75	35.52	35.54	35.56	35.4	35.39	0	0	0	0
ZMO0532	50S ribosomal protein L18	-0.356	0.0233544	-0.084	0.607809	30.08	30.59	30.19	30.43	30.3	30.59	30.73	30.44	30.59	31.02	30.57	30.68	30.98	30.29	30.43	0	0	0	0
ZMO0533	30S ribosomal protein S5	0.0660004	0.555038	-0.0279991	0.555156	35.16	35.18	35.34	35.2	34.76	35.1	35.08	35.11	35.01	35.01	35.11	35.08	35	34.89	35.09	0	0	0	0
ZMO0534	50S ribosomal protein L30	-0.814	0.000614173	-0.366	0.0378352	30.03	30.09	29.97	30.01	29.52	31.06	30.73	30.68	30.51	30.71	30.52	30.77	30.48	30.07	30.02	0	0	0	0
ZMO0536	50S ribosomal protein L15	-0.234	0.000321839	-0.25	7.61905e-05	34.4	34.45	34.32	34.42	34.43	34.62	34.62	34.65	34.65	34.65	34.4	34.36	34.41	34.33	34.44	0	0	0	0
ZMO0537	Protein translocase subunit SecY	0.0639999	0.2114	-0.452	0.000693208	28.27	28.3	28.31	28.27	28.14	28.3	28.07	28.23	28.2	28.17	27.68	27.74	27.57	27.71	28.01	0	0	0	0
ZMO0538	Adenylate kinase (AK) (EC 2.7.4.3) (ATP-AMP transphosphorylase) (ATP:AMP phosphotransferase) (Adenylate monophosphate kinase)	-0.0919998	0.394965	-0.338	0.00364541	31.51	31.71	31.68	31.66	31.28	31.82	31.65	31.59	31.47	31.77	31.37	31.5	31.4	31.21	31.13	0	0	0	0
ZMO0539	30S ribosomal protein S13	-0.123999	0.0510259	0.112	0.0629419	33.14	33.33	33.26	33.2	33.36	33.52	33.3	33.42	33.32	33.35	33.46	33.53	33.51	33.62	33.35	0	0	0	0
ZMO0540	30S ribosomal protein S11	-0.343999	0.000632353	-0.35	0.000244275	33.27	33.22	33.19	33.22	33	33.64	33.55	33.43	33.46	33.54	33.21	33.17	33.16	33.24	33.09	0	0	0	0
ZMO0541	DNA-directed RNA polymerase subunit alpha (RNAP subunit alpha) (EC 2.7.7.6) (RNA polymerase subunit alpha) (Transcriptase subunit alpha)	-0.264	0.000102564	-0.404001	6.4e-05	33.78	33.79	33.75	33.81	33.74	34	34.06	34.05	34.04	34.04	33.62	33.65	33.72	33.51	33.67	0	0	0	0
ZMO0542	50S ribosomal protein L17	-0.18	0.153164	-0.122	0.663954	34.3	34.26	34.54	34.63	34.01	34.69	34.57	34.49	34.42	34.47	34.18	34.13	34.1	35.39	34.23	0	0	0	0
ZMO0543	Aconitate hydratase (EC 4.2.1.3)	-0.39	0.000535714	0.196	0.00656571	32.98	32.82	32.91	33	33.07	33.38	33.32	33.3	33.5	33.23	33.59	33.55	33.66	33.46	33.45	0	0	0	0
ZMO0544	Isocitrate dehydrogenase [NADP] (EC 1.1.1.42)	-0.502	6.55738e-05	0.194	0.00222071	32.4	32.38	32.37	32.28	32.28	32.94	32.77	32.85	32.88	32.78	33.16	33.05	32.96	33.04	32.98	0	0	0	0
ZMO0545	Indole-3-glycerol phosphate synthase (IGPS) (EC 4.1.1.48)	-0.112	0.498643	-0.11	0.315824	29.09	29.2	29.74	29.11	28.87	29.42	29.33	29.24	29.2	29.38	29.46	29.25	28.94	29.4	28.97	0	0	0	0
ZMO0547	Chloride channel core (Voltage-gated chloride channel protein)	-0.25	0.0137248	-0.44	0.00027451	27.53	27.68	27.51	27.55	27.93	27.91	27.97	27.88	27.85	27.84	27.47	27.52	27.23	27.48	27.55	0	0	0	0
ZMO0548	Signal transduction histidine kinase	-1.46	0	-0.0299999	0.772251	24.97	24.97	25.04	25.19	24.99	26.5	26.37	26.51	26.4	26.68	26.43	26.38	26.52	26.69	26.29	0	0	0	0
ZMO0549	Polyribonucleotide nucleotidyltransferase (EC 2.7.7.8) (Polynucleotide phosphorylase) (PNPase)	0.113999	0.000512821	-0.235999	0.000167832	34.92	34.94	34.9	34.94	34.98	34.86	34.79	34.84	34.82	34.8	34.58	34.61	34.59	34.52	34.63	0	0	0	0
ZMO0550	30S ribosomal protein S15	-0.462	0.305789	-1.066	0.0222536	29.88	29.64	29.74	29.7	29.18	29.23	30.11	31.03	29.1	30.98	29.1	29.19	29.17	29.08	28.58	0	0	0	0
ZMO0551	tRNA pseudouridine synthase B (EC 5.4.99.25) (tRNA pseudouridine(55) synthase) (Psi55 synthase) (tRNA pseudouridylate synthase) (tRNA-uridine isomerase)	-0.0380005	0.666356	-0.2	0.0225585	27.98	27.96	28.07	28.05	27.86	28.2	27.86	28.13	28	27.92	27.9	27.67	27.92	27.88	27.74	0	0	0	0
ZMO0552	Thymidine kinase (EC 2.7.1.21)	-0.331999	0.00745988	-0.114	0.300833	27.04	26.79	26.9	26.54	26.88	27.31	27.15	27.21	27.06	27.08	27.04	26.97	26.74	27.4	27.09	0	0	0	0
ZMO0553	Ribosome-binding factor A	0.278001	0.0760578	0.00600052	0.97598	28.76	29.07	29.19	28.76	28.61	28.39	28.86	28.8	28.48	28.47	28.93	28.78	28.58	28.21	28.53	0	0	0	0
ZMO0554	Translation initiation factor IF-2	-0.121999	0.118885	-0.438	0.000342105	34.79	34.91	34.72	34.64	34.49	34.78	34.84	34.8	34.9	34.84	34.47	34.35	34.39	34.28	34.48	0	0	0	0
ZMO0555	DUF448 domain-containing protein	-0.938	0.00649287	-0.352	0.00969536	29.31	28.38	29.64	29.27	28.51	29.68	29.97	30.01	30.17	29.97	29.31	29.61	29.57	29.71	29.84	0	0	0	0
ZMO0556	Transcription termination/antitermination protein NusA	-0.1	0.0384918	-0.119999	0.077309	34.26	34.17	34.13	34.22	34.29	34.3	34.34	34.22	34.41	34.3	34.15	34.2	34.2	34.02	34.4	0	0	0	0
ZMO0557	Ribosome maturation factor RimP	-0.222	0.0593434	-0.816	0.00027027	30.46	30.52	30.45	30.44	30.05	30.66	30.54	30.82	30.43	30.58	29.79	29.75	29.93	29.66	29.82	0	0	0	0
ZMO0558	Glucose sorbosone dehydrogenase	-0.21	0.242665	0.374	0.00644699	29.44	29.29	29.24	28.61	29.46	29.48	29.57	29.54	29.21	29.29	29.62	29.71	29.81	29.69	30.13	0	0	0	0
ZMO0559	AAA domain-containing protein	-0.29	0.106082	-0.216	0.168884	30.31	30.41	30.38	30.29	30.11	30.45	31.22	30.52	30.41	30.35	30.24	30.36	30.38	30.49	30.4	0	0	0	0
ZMO0560	Aminotransferase class I and II (Histidinol-phosphate aminotransferase HisC)	-0.477999	0.0154332	1.45	0.000169014	29.52	29.5	29.43	29.53	29.03	30.17	29.9	29.4	30.03	29.9	31.25	31.4	31.37	31.44	31.19	0	0	0	0
ZMO0561	TonB-dependent receptor plug	0.0640003	0.587332	-0.598	0.000669811	29.17	29	29.18	29.04	29.1	28.98	29.04	28.72	29.32	29.11	28.43	28.34	28.59	28.34	28.48	0	0	0	0
ZMO0563	Chorismate mutase	-0.388	0.00196143	1.392	0	28.79	28.71	28.66	28.52	28.54	29.27	28.89	29.03	28.96	29.01	30.47	30.58	30.63	30.21	30.23	0	0	0	0
ZMO0564	Farnesyl diphosphate synthetase (Polyprenyl synthetase)	-0.124	0.610672	0.3	0.0906271	28.52	28.58	29.06	28.66	29.19	29.23	29.14	29.17	28.42	28.67	29.19	29.17	29.36	29.44	28.97	0	0	0	0
ZMO0565	ATP-dependent helicase HrpB	0.15	0.0252882	-0.516	0.00067619	30.63	30.45	30.56	30.48	30.4	30.45	30.4	30.4	30.28	30.24	29.75	29.78	30.15	29.85	29.66	0	0	0	0
ZMO0567	Succinate--CoA ligase [ADP-forming] subunit alpha (EC 6.2.1.5) (Succinyl-CoA synthetase subunit alpha) (SCS-alpha)	-0.151999	0.00106269	0.244001	0.000335329	31.84	31.76	31.75	31.81	31.87	31.92	32.01	31.97	31.98	31.91	32.23	32.25	32.21	32.08	32.24	0	0	0	0
ZMO0570	Ribosomal L11 methyltransferase	-0.0940002	0.163742	-0.48	0.000252964	30.67	30.71	30.68	30.72	30.57	30.89	30.81	30.62	30.87	30.63	30.27	30.3	30.31	30.23	30.31	0	0	0	0
ZMO0572	ABC transporter ATPase component (ABC transporter, conserved site)	-0.0220001	0.926514	-0.114	0.483095	30.13	30.03	30.13	30.04	30.01	29.62	30.19	30.55	30.22	29.87	29.86	29.93	29.98	30.05	30.06	0	0	0	0
ZMO0573	Glutaredoxin 2 GrxB family (Glutaredoxin, GrxB family)	0.59	0.00055814	0.81	0.000344371	26.27	26.18	26.14	26.34	25.96	25.8	25.45	25.68	25.5	25.51	26.54	26.38	26.43	26.27	26.37	0	0	0	0
ZMO0574	DNA helicase (EC 3.6.4.12)	-0.0299999	0.925993	-0.838	0.000674584	30.28	30.14	29.25	29.58	29.98	29.55	30.04	29.67	30.13	29.99	29.27	29.14	29.18	28.75	28.85	0	0	0	0
ZMO0575	Methyltransferase (RsmD family protein)	0.00599937	0.947517	-0.468	0.000238806	29.75	29.83	29.71	29.88	29.58	29.7	29.69	29.69	29.88	29.76	29.28	29.15	29.43	29.2	29.32	0	0	0	0
ZMO0576	Pseudouridine synthase (EC 5.4.99.-)	0.164	0.00234301	-0.25	0.00466071	30.8	30.95	30.8	30.79	30.79	30.71	30.7	30.62	30.65	30.63	30.51	30.54	30.31	30.19	30.51	0	0	0	0
ZMO0578	Sodium:dicarboxylate symporter	-0.498	7.54717e-05	-0.296	0.00357994	27.53	27.39	27.51	27.41	27.48	27.94	27.99	27.89	28.03	27.96	27.72	27.58	27.42	27.86	27.75	0	0	0	0
ZMO0582	Bifunctional folylpolyglutamate synthase/dihydrofolate synthase FolC (FolC bifunctional protein) (EC 6.3.2.17)	-0.0299999	0.681278	-0.37	0.00108264	31.23	31.2	31.23	31.15	31.25	31.31	31.03	31.21	31.32	31.34	30.92	30.96	30.69	30.9	30.89	0	0	0	0
ZMO0583	Acetyl-coenzyme A carboxylase carboxyl transferase subunit beta (ACCase subunit beta) (Acetyl-CoA carboxylase carboxyltransferase subunit beta) (EC 2.1.3.15)	0.264	0.0313162	-0.796	0.000331361	30.94	31.1	31.01	31.1	31.04	30.41	30.75	30.78	30.95	30.98	29.96	29.83	30.1	29.85	30.15	0	0	0	0
ZMO0584	Tryptophan synthase alpha chain (EC 4.2.1.20)	-0.268	0.0344167	0.118	0.207492	30.58	30.77	30.51	30.42	30.7	30.91	31.11	30.98	30.61	30.71	30.94	31.11	31.03	30.94	30.89	0	0	0	0
ZMO0585	Tryptophan synthase beta chain (EC 4.2.1.20)	-0.225999	0.00295739	-0.537999	8.60215e-05	31.98	31.99	31.97	31.98	32.18	32.21	32.19	32.28	32.36	32.19	31.64	31.68	31.71	31.7	31.81	0	0	0	0
ZMO0586	N-(5'-phosphoribosyl)anthranilate isomerase (PRAI) (EC 5.3.1.24)	-0.0999996	0.107186	0.11	0.120772	28.7	28.75	28.74	28.79	28.53	28.86	28.75	28.78	28.71	28.91	28.99	28.72	28.86	29.1	28.89	0	0	0	0
ZMO0587	Orotidine 5'-phosphate decarboxylase (EC 4.1.1.23)	-0.199999	0.248494	-0.362	0.0545922	30.27	30.7	30.7	30.73	30.16	30.56	30.59	30.63	31.15	30.63	30.34	30.06	30.15	30.29	30.91	0	0	0	0
ZMO0588	Uncharacterized protein	0.827093	0.00768811	1.02309	0.00153506	25.72	26.15	25.49	25.68	25.69	24.86	25.7345	24.58	24.78	24.64	26.12	25.65	26.03	26.08	25.83	0	1	0	1
ZMO0589	DNA repair protein RadA	-0.0500004	0.383552	-0.522001	0.000384181	28.58	28.34	28.55	28.48	28.56	28.53	28.5	28.66	28.58	28.49	27.89	28.09	27.82	28.13	28.22	0	0	0	0
ZMO0593	3-dehydroquinate synthase (DHQS) (EC 4.2.3.4)	-0.00800095	0.90859	-0.398001	0.00028483	32.51	32.38	32.38	32.3	32.43	32.38	32.31	32.5	32.45	32.4	31.99	31.85	32.05	32.01	32.15	0	0	0	0
ZMO0594	Shikimate kinase (SK) (EC 2.7.1.71)	-0.38	0.000851613	-0.0140003	0.871881	25.93	26.08	26.01	25.81	25.79	26.39	26.28	26.27	26.17	26.41	26.38	26.37	26.31	26.3	26.09	0	0	0	0
ZMO0597	Uncharacterized protein	0.418	0.00179501	0.402	7.54717e-05	28.48	28.3	28.02	28.37	28.45	27.83	27.87	27.93	27.89	28.01	28.32	28.34	28.32	28.26	28.3	0	0	0	0
ZMO0598	Integrase family protein (Tyrosine recombinase XerD)	0.277999	0.0601101	0.12	0.35378	27.69	27.5	27.8	27.66	27.13	27.36	27.11	27.36	27.13	27.43	27.38	27.27	27.36	27.84	27.14	0	0	0	0
ZMO0599	Acetyl-coenzyme A carboxylase carboxyl transferase subunit alpha (ACCase subunit alpha) (Acetyl-CoA carboxylase carboxyltransferase subunit alpha) (EC 2.1.3.15)	0.113999	0.292482	-0.378	0.00129032	31.15	31.46	31.51	31.48	31.48	31.45	31.01	31.35	31.41	31.29	30.93	30.87	30.91	30.9	31.01	0	0	0	0
ZMO0601	Histidine kinase (Putative signal transduction histidine kinase)	0.209999	0.204536	-0.0820007	0.625342	26.6	26.64	26.56	26.5	26.8	25.93	26.45	26.27	26.8	26.6	26.49	26.31	26.3	26.32	26.22	0	0	0	0
ZMO0602	Flagellar motor protein MotB (OmpA/MotB domain protein)	0.416	0.0162581	-0.05	0.773796	29.72	29.77	29.76	29.83	29.61	29.44	29.44	28.83	29.64	29.26	29.15	29.42	29.36	29.26	29.17	0	0	0	0
ZMO0603	Flagellar motor protein MotA	0.418	0.00381859	-0.306	0.00968085	30.42	30.52	30.48	30.45	30.19	30	30	29.71	30.24	30.02	29.64	29.56	29.66	29.91	29.67	0	0	0	0
ZMO0604	Flagellin domain protein	-0.0559998	0.63435	-0.228	0.49106	30.65	31	30.79	30.94	30.95	30.79	31.16	30.72	30.95	30.99	31.63	30.32	30.4	29.87	31.25	0	0	0	0
ZMO0605	Flagellar hook-associated protein FlgK	0.00800018	0.93511	-0.384	0.000964361	31.13	31.18	31.04	31.19	31.24	31.23	31.02	31.02	31.3	31.17	30.72	30.68	30.65	30.91	30.86	0	0	0	0
ZMO0607	Flagellar P-ring protein (Basal body P-ring protein)	0.566	0.000738676	-0.704	0.000298701	30.66	30.65	30.65	30.75	30.53	30.08	30.12	29.73	30.29	30.19	29.4	29.39	29.45	29.27	29.38	0	0	0	0
ZMO0608	Flagellar L-ring protein (Basal body L-ring protein)	0.672	0.126767	-0.338	0.231634	29.8	29.75	30.92	29.85	31.08	29.38	29.39	29.02	30.73	29.52	29.24	29.38	29.37	29.06	29.3	0	0	0	0
ZMO0609	Flagellar basal-body rod protein FlgG (Distal rod protein)	-0.256	0.66988	0.524	0.264077	27.68	27.26	27.39	28.14	27.04	27.82	28.71	26.7	28.84	26.72	28.16	27.74	28.77	28.22	28.52	0	0	0	0
ZMO0610	Flagellar basal-body rod protein FlgF	-0.216	0.158002	0.782	0.000774487	29.81	29.61	29.51	29.15	29.69	30.02	29.74	29.73	29.89	29.47	30.69	30.81	30.55	30.15	30.56	0	0	0	0
ZMO0611	Flagellar basal body protein	0.288	0.0179336	0.114	0.187653	33.83	33.91	34.07	34.05	33.88	33.86	33.62	33.37	33.83	33.62	33.73	33.82	33.73	33.83	33.76	0	0	0	0
ZMO0612	Basal-body rod modification protein FlgD	0.764	0.413807	0.788	0.322777	31.86	31.64	33.24	33.03	33.17	33	32.52	32.32	28.63	32.65	32.99	33.08	31.84	32.67	32.48	0	0	0	0
ZMO0613	Flagellar basal-body rod protein FlgC	0.116	0.331165	0.515999	0.00462593	27.72	27.44	27.32	27.23	27.34	27.5	27.37	27.14	27.36	27.1	27.46	28.01	28.06	27.97	27.55	0	0	0	0
ZMO0614	Flagellar basal body rod protein FlgB	0.46553	0.19588	0.75353	0.0601165	25.63	25.6	25.67	25.5	25.43	25.13	25.1	25.53	23.871	25.8713	25.43	25.73	26.3	26.38	25.43	0	2	0	2
ZMO0619	Flagella basal body P-ring formation protein FlgA	0.314	0.011458	-0.304	0.141085	29.82	29.71	29.94	29.87	29.8	29.25	29.6	29.38	29.78	29.56	28.95	29.16	29.92	28.78	29.24	0	0	0	0
ZMO0621	Anti-sigma-28 factor FlgM family protein (Flagellar biosynthesis anti-sigma factor FlgM)	0.298	0.00507463	-0.47	0.000556098	28.7	28.76	28.8	28.67	29.02	28.55	28.4	28.44	28.65	28.42	28.13	27.94	27.83	28	28.21	0	0	0	0
ZMO0624	Flagellar biosynthesis protein FlhA	0.572001	0.00035443	-0.347999	0.00118343	28.91	28.92	28.92	28.89	28.95	28.41	28.38	28.15	28.47	28.32	27.87	27.99	27.95	28.02	28.16	0	0	0	0
ZMO0625	Site-determining protein	0.226	0.000765343	0.122	0.00427669	28.74	28.78	28.69	28.72	28.58	28.45	28.48	28.55	28.43	28.47	28.6	28.5	28.66	28.64	28.59	0	0	0	0
ZMO0626	RNA polymerase sigma 28 subunit FliA/WhiG (RNA polymerase, sigma 28 subunit, FliA/WhiG)	0.404	0.0418466	0.256001	0.0742828	28.36	28.48	28.47	28.25	27.73	27.49	27.76	28.08	27.89	28.05	27.87	28.41	28.24	28.03	28	0	0	0	0
ZMO0627	GT2 family glycosyltransferase	0.522	0.010246	0.338	0.0539217	30.41	30.42	30.5	30.82	30.33	30.38	30.04	29.53	29.92	30	30.43	30.52	30.48	30.15	29.98	0	0	0	0
ZMO0628	Glycosyl transferase family 2	0.456	0.00100629	0.29	0.0113505	29.29	29.41	29.27	29.33	29.09	28.83	28.93	28.59	28.99	28.77	29.17	29.2	29.28	28.86	29.05	0	0	0	0
ZMO0629	Flagellin	1.13	0	0.158	0.00263158	32.65	32.79	32.7	32.74	32.65	31.59	31.6	31.46	31.65	31.58	31.8	31.74	31.77	31.66	31.7	0	0	0	0
ZMO0631	Fis family sigma54-specific transcriptional regulator (Sigma54 specific transcriptional regulator, Fis family)	0.29	0.219791	-1.11624	0.00554252	27.03	27.05	27.04	27.06	26.71	26.73	26.41	26.04	27.25	27.01	26.4288	25.36	25.18	25.07	25.82	0	0	1	1
ZMO0632	Flagellar hook-basal body complex protein FliE	-0.177647	0.520839	-0.492301	0.0667106	24.59	24.66	24.72	24.7	24.64	24.83	25.4607	24.05	24.59	25.2676	24.2736	24.5138	24.0294	24.36	24.56	0	2	3	5
ZMO0634	Flagellar M-ring protein FliF	0.31	0.0233373	-1.206	0.000233577	30.38	30.48	30.34	30.34	30.38	30.33	30.06	29.71	30.29	29.98	28.85	28.83	28.92	28.52	29.22	0	0	0	0
ZMO0635	Flagellar motor switch protein FliG	0.736	0.00651107	-0.518	0.00127692	32.33	33.07	33.05	32.23	32.6	31.98	31.88	31.55	32.13	32.06	31.39	31.25	31.4	31.51	31.46	0	0	0	0
ZMO0636	Negative regulator of FliI ATPase	-0.103999	0.494796	-1.502	0.000166667	29.36	29.26	29.15	29.41	29.37	29.48	29.41	28.92	29.63	29.63	27.76	27.99	27.94	27.79	28.08	0	0	0	0
ZMO0637	ATPase, FliI/YscN family (EC 3.6.3.14) (Flagellum-specific ATP synthase FliI)	0.368	0.00176404	-0.692	0.00027234	30.68	30.67	30.69	30.69	30.6	30.28	30.38	30.03	30.48	30.32	29.55	29.51	29.7	29.6	29.67	0	0	0	0
ZMO0639	Uncharacterized protein	0.884	0.0989321	-0.206431	0.750862	25.93	26.76	27.07	25.33	25.68	25.17	24.6	26.69	25.24	24.65	24.3908	23.857	25.79	25.59	25.69	0	0	2	2
ZMO0642	Flagellar protein FliL	0.358	0.00088746	-0.32	0.0204854	28.4	28.35	28.49	28.36	28.27	27.92	27.93	27.92	28.16	28.15	27.66	27.61	27.6	28.13	27.48	0	0	0	0
ZMO0643	Flagellar motor switch protein FliM (Surface presentation of antigens (SPOA) protein)	0.348	0.000373057	-0.21	0.00249333	29.77	29.85	29.8	29.84	29.9	29.51	29.42	29.36	29.63	29.5	29.24	29.33	29.3	29.19	29.31	0	0	0	0
ZMO0644	Flagellar motor switch protein FliN	0.126	0.0262606	0.184	0.00574493	28.14	28.22	28.08	28.25	28.09	28.03	28.06	27.9	28.1	28.06	28.21	28.28	28.06	28.21	28.31	0	0	0	0
ZMO0647	Flagellar biosynthetic protein FliP	0.132	0.438557	0.0940002	0.259665	25.42	25.4	25.63	25.06	24.87	24.94	25.18	24.98	25.34	25.28	25.33	25.19	25.28	25.12	25.27	0	0	0	0
ZMO0651	Flagellar hook-associated protein 2 (HAP2) (Flagellar cap protein)	0.0560001	0.330103	-0.588	0.0206046	28.97	28.92	29.04	28.99	29.19	28.95	28.92	29	29.06	28.9	28.66	28.7	27.61	28.09	28.83	0	0	0	0
ZMO0654	Polysaccharide deacetylase	-0.0159992	0.753867	-0.11	0.0291743	29.29	29.41	29.28	29.28	29.34	29.23	29.35	29.41	29.38	29.31	29.32	29.16	29.15	29.2	29.3	0	0	0	0
ZMO0655	Adenosine/AMP deaminase	0.342	0.000382166	-0.37	0.000251208	31.05	31	30.96	30.97	30.91	30.59	30.71	30.51	30.72	30.65	30.29	30.31	30.25	30.25	30.23	0	0	0	0
ZMO0656	Phosphoribosyltransferase	-0.612	0.043168	0.0479996	0.768698	29.93	28.65	29.23	28.8	28.61	29.83	29.31	29.53	29.75	29.86	29.51	29.82	29.91	29.81	29.47	0	0	0	0
ZMO0657	Arginine/ornithine N-succinyltransferase beta subunit AstA (Arginine/ornithine succinyltransferase subunit) (EC 2.3.1.109)	0.302	0.0142886	-0.522001	0.0008	31.56	31.41	31.47	31.51	31.44	31.15	31.16	30.84	31.37	31.36	30.66	30.63	30.57	30.68	30.73	0	0	0	0
ZMO0658	Peptidase M20	0.194	0.00101863	0.0859997	0.0845195	28.27	28.23	28.19	28.19	28.21	28.07	28.02	28.03	28.1	27.9	28.13	28.05	28	28.2	28.17	0	0	0	0
ZMO0659	HAD (Haloacid dehalogenase)-superfamily subfamily IB hydrolase (HAD-superfamily subfamily IB hydrolase, TIGR01490)	-0.0659996	0.705499	0.136	0.0967984	27.28	27.34	27.37	27.22	26.66	27.38	27.06	27.23	27.27	27.26	27.52	27.37	27.24	27.53	27.22	0	0	0	0
ZMO0660	Chaperone protein DnaK (HSP70) (Heat shock 70 kDa protein) (Heat shock protein 70)	0.172	0.000504202	-0.134	0.00811004	36.48	36.49	36.4	36.51	36.47	36.33	36.31	36.35	36.26	36.24	36.24	36.1	36.05	36.23	36.2	0	0	0	0
ZMO0661	Chaperone protein DnaJ	0.146001	0.00366287	-0.257999	0.000605769	30.51	30.61	30.52	30.6	30.53	30.4	30.47	30.32	30.38	30.47	30.14	30.11	30.29	30.09	30.12	0	0	0	0
ZMO0662	Adenylosuccinate lyase (ASL) (EC 4.3.2.2) (Adenylosuccinase)	-0.384001	0.00687525	0.187998	0.0186356	32.02	32.01	31.9	31.79	31.58	32.33	32.29	32.43	32.13	32.04	32.44	32.37	32.42	32.48	32.45	0	0	0	0
ZMO0663	DNA repair protein RadC	-0.202	0.388297	-0.215858	0.624948	26.07	26.23	25.92	25.65	25.9	25.66	26.67	26.21	26.48	25.76	26.6	26.25	25.97	26.31	24.5707	0	0	1	1
ZMO0664	Uncharacterized protein	0.216	0.00419469	0.138	0.018967	29.25	29.31	29.36	29.23	29.47	29.05	29.17	29.08	29.2	29.04	29.22	29.33	29.33	29.1	29.25	0	0	0	0
ZMO0666	Uncharacterized protein	-0.169999	0.315428	0.618	0.00101245	26.78	26.87	26.62	26.64	26.08	26.97	26.81	26.78	26.46	26.82	27.19	27.63	27.58	27.24	27.29	0	0	0	0
ZMO0668	ATP synthase F0F1 C subunit (H+transporting two-sector ATPase C subunit)	-0.516	0.0318355	0.34	0.203383	30.03	29.91	30.44	29.88	30.21	30.41	31	31.09	30.25	30.3	30.45	30.58	31.34	31.57	30.81	0	0	0	0
ZMO0669	ATP synthase subunit b (ATP synthase F(0) sector subunit b) (ATPase subunit I) (F-type ATPase subunit b) (F-ATPase subunit b)	-0.696	0.000753425	1.016	0.000230088	29.7	29.65	29.52	29.89	29.58	30.54	30.47	30.51	29.95	30.35	31.38	31.55	31.42	31.27	31.28	0	0	0	0
ZMO0671	ATP synthase subunit b (ATP synthase F(0) sector subunit b) (ATPase subunit I) (F-type ATPase subunit b) (F-ATPase subunit b)	-0.332	0.000557769	0.740001	6.25e-05	31.41	31.31	31.26	31.36	31.29	31.83	31.64	31.66	31.63	31.53	32.39	32.45	32.45	32.48	32.22	0	0	0	0
ZMO0674	Uncharacterized protein	0.922	0.000508475	1.108	0.000231047	27.42	27.25	27.22	27.13	27.44	26.51	26.63	26.63	26.09	25.99	27.4	27.59	27.34	27.59	27.47	0	0	0	0
ZMO0675	LysR family transcriptional regulator (Transcriptional regulator, LysR family)	0.125999	0.38627	0.872	0.000297735	26.96	27.07	27.21	27.01	26.55	26.94	26.76	26.87	26.57	27.03	27.73	27.69	27.66	28.02	27.43	0	0	0	0
ZMO0676	O-succinylhomoserine sulfhydrylase (OSH sulfhydrylase) (OSHS sulfhydrylase) (EC 2.5.1.-)	-0.472	0.000229508	-0.140001	0.142292	33.21	33.2	33.11	33.29	33.33	33.72	33.7	33.83	33.62	33.63	33.66	33.54	33.68	33.21	33.71	0	0	0	0
ZMO0677	3-isopropylmalate dehydrogenase (EC 1.1.1.85) (3-IPM-DH) (Beta-IPM dehydrogenase) (IMDH)	-0.45	0.000291667	0.574001	7.92079e-05	32.85	32.81	32.78	32.71	32.73	33.35	33.13	33.26	33.23	33.16	33.86	33.76	33.72	33.85	33.81	0	0	0	0
ZMO0678	Nitroreductase	0.932891	0.0305481	0	1	25.88	26.27	26.17	26	25.64	24.8863	25.9506	24.5716	24.0987	25.7883	24.5951	24.9844	23.5	24.8895	26.1964	0	5	5	10
ZMO0680	CRISPR-associated endonuclease Cas1 (EC 3.1.-.-)	-0.258036	0.361765	0.23422	0.680231	24.26	23.81	24.04	23.76	24.31	24.3035	25.2011	24.1655	23.79	24.01	24.2	25.485	25.6045	23.3219	24.03	0	3	3	6
ZMO0681	CRISPR-associated helicase Cas3 family	-0.903587	0.066057	-0.184	0.131337	26.89	27.1	24.7621	27.1	26.65	27.19	27.46	27.45	27.61	27.31	26.9	27.55	27.17	27.19	27.29	1	0	0	1
ZMO0682	CRISPR-associated protein Csy1 family (CRISPR-associated protein, Csy1 family)	-0.0220001	0.883073	-0.13	0.115576	29.24	29.14	29.13	29.39	29	29.15	29.01	29.4	29.38	29.07	29	29.15	29.01	29.08	29.12	0	0	0	0
ZMO0683	CRISPR-associated protein Csy2 family (CRISPR-associated protein, Csy2 family)	-3.8147e-07	0.996552	-0.0419998	0.398486	28.06	27.98	28.13	27.99	28.12	27.96	28.06	28.04	28.2	28.02	27.98	28.01	27.92	28.12	28.04	0	0	0	0
ZMO0684	CRISPR-associated protein Csy3 family (CRISPR-associated protein, Csy3 family)	-0.0900005	0.264154	0.19	0.00380398	31.71	31.78	31.74	31.57	31.41	31.69	31.74	31.82	31.79	31.62	31.85	31.87	31.97	31.87	32.05	0	0	0	0
ZMO0685	CRISPR-associated protein Csy4 family (CRISPR-associated protein, Csy4 family)	-0.114	0.185761	0.189999	0.0168547	28.34	28.31	28.4	28.32	28.11	28.43	28.48	28.59	28.2	28.35	28.55	28.65	28.65	28.51	28.64	0	0	0	0
ZMO0686	Signal transduction protein	-0.098	0.501392	-0.149999	0.0457657	25.96	25.61	25.66	25.59	25.25	25.51	25.65	25.86	25.66	25.88	25.51	25.54	25.54	25.62	25.6	0	0	0	0
ZMO0687	Acetolactate synthase large subunit (Thiamine pyrophosphate protein TPP binding domain protein)	-0.596	0.000611765	-0.895999	0.000274678	32.41	32.33	32.6	32.43	32.57	33.1	33.1	33.33	32.8	32.99	32.06	32.24	32.32	31.98	32.24	0	0	0	0
ZMO0689	Glucose--fructose oxidoreductase (GFOR) (EC 1.1.99.28)	-0.58	0.000129032	-0.0579987	0.111752	35.1	35.01	35.02	35.13	35.01	35.6	35.72	35.6	35.61	35.64	35.57	35.47	35.58	35.61	35.65	0	0	0	0
ZMO0691	Methylenetetrahydrofolate--tRNA-(uracil-5-)-methyltransferase TrmFO (EC 2.1.1.74) (Folate-dependent tRNA (uracil-5-)-methyltransferase) (Folate-dependent tRNA(M-5-U54)-methyltransferase)	-0.0599998	0.541505	-0.768	0.000266667	30.92	30.73	30.72	31.02	30.7	31.06	30.97	30.79	30.84	30.73	30.05	30.19	29.91	30.17	30.23	0	0	0	0
ZMO0692	DNA gyrase subunit A (EC 5.99.1.3)	0.163999	0.000269231	-0.438	0	32.78	32.79	32.71	32.78	32.77	32.59	32.61	32.63	32.57	32.61	32.17	32.15	32.21	32.13	32.16	0	0	0	0
ZMO0693	OsmC family protein	1.01	0.000358974	0.639999	0.000620525	32.73	32.78	32.73	32.71	32.46	31.46	31.94	31.67	31.68	31.61	32.29	32.52	32.44	32.03	32.28	0	0	0	0
ZMO0694	Uncharacterized protein	-0.172	0.151048	0.924	0.000348837	28.72	28.8	28.85	28.93	28.59	29	28.83	29.24	28.66	29.02	29.74	29.92	29.92	30.2	29.59	0	0	0	0
ZMO0695	Uncharacterized protein	0.182	0.06045	-0.00600052	0.958926	27.07	27.19	26.87	26.9	26.99	27.04	26.8	26.79	26.85	26.63	26.91	26.81	26.73	26.98	26.65	0	0	0	0
ZMO0703	Peptidase S9 prolyl oligopeptidase active site domain protein	0.306	0.000807947	0.322	0.000283951	26.76	26.62	26.56	26.56	26.58	26.18	26.29	26.38	26.42	26.28	26.63	26.58	26.67	26.59	26.69	0	0	0	0
ZMO0704	AMP-dependent synthetase and ligase	-0.28	0.000602317	-0.452	0.000296774	32.32	32.22	32.22	32.33	32.42	32.56	32.52	32.54	32.68	32.61	32.04	32.18	32.31	31.98	32.14	0	0	0	0
ZMO0705	Regulatory protein RecX	0.618352	0.121286	0.589348	0.0766395	24.9304	23.88	23.95	24.6815	24.9232	24.64	24.07	23.9	22.8133	23.85	24.61	24.46	24.92	24.23	24	3	1	0	4
ZMO0706	Endonuclease III (EC 4.2.99.18) (DNA-(apurinic or apyrimidinic site) lyase)	-0.116	0.152	0.338	0.00162319	27.24	27.35	27.26	27.17	27.19	27.39	27.27	27.14	27.45	27.54	27.66	27.74	27.62	27.67	27.79	0	0	0	0
ZMO0707	4-hydroxy-tetrahydrodipicolinate reductase (HTPA reductase) (EC 1.17.1.8)	-0.29	0.00897059	0.224	0.003168	29.5	29.59	29.7	29.44	29.23	29.72	29.72	29.87	29.87	29.73	29.99	29.99	30.18	29.91	29.96	0	0	0	0
ZMO0708	Phosphoribosylglycinamide formyltransferase (EC 2.1.2.2) (5'-phosphoribosylglycinamide transformylase) (GAR transformylase) (GART)	-0.0579994	0.259879	-0.0959995	0.337733	30.51	30.54	30.42	30.57	30.44	30.43	30.68	30.55	30.55	30.56	30.56	30.45	30.68	30.1	30.5	0	0	0	0
ZMO0709	Phosphoribosylformylglycinamidine cyclo-ligase (EC 6.3.3.1) (AIR synthase) (AIRS) (Phosphoribosyl-aminoimidazole synthetase)	-0.216	0.0141395	-0.248	0.0012696	31.67	31.44	31.64	31.75	31.79	31.86	31.91	31.74	31.9	31.96	31.48	31.64	31.69	31.68	31.64	0	0	0	0
ZMO0710	Uncharacterized protein	-0.0240002	0.898558	0.188	0.0168337	26.92	26.73	26.31	26.87	26.88	26.56	26.78	26.82	26.9	26.77	27.06	26.8	26.94	26.99	26.98	0	0	0	0
ZMO0712	Polyphosphate kinase (EC 2.7.4.1) (ATP-polyphosphate phosphotransferase) (Polyphosphoric acid kinase)	-0.0320004	0.820547	-0.0779995	0.293612	31.48	31.49	31.66	31.3	31.15	31.28	31.58	31.57	31.46	31.35	31.44	31.37	31.36	31.49	31.19	0	0	0	0
ZMO0713	Exopolyphosphatase (Ppx/GppA phosphatase)	0.108001	0.2531	-0.242	0.000492462	30.34	30.34	30.29	30.2	29.9	30.16	30.14	30.16	30.1	29.97	29.87	29.81	29.89	29.92	29.83	0	0	0	0
ZMO0714	Ribonuclease D (RNase D) (EC 3.1.13.5)	0.0539997	0.620026	0.0819996	0.502949	30.64	30.29	30.59	30.51	30.32	30.62	30.31	30.37	30.29	30.49	30.64	30.28	30.56	30.23	30.78	0	0	0	0
ZMO0715	Aspartate--tRNA(Asp/Asn) ligase (EC 6.1.1.23) (Aspartyl-tRNA synthetase) (AspRS) (Non-discriminating aspartyl-tRNA synthetase) (ND-AspRS)	-0.138	0.00653012	-0.353999	0.00025	32.71	32.74	32.7	32.68	32.84	32.97	32.86	32.85	32.86	32.82	32.52	32.54	32.5	32.4	32.63	0	0	0	0
ZMO0716	DUF344/polyphosphate kinase 2 domain-containing protein	-0.068	0.784453	0.428	0.000791111	29.04	28.86	29.17	29	28.15	29.09	28.75	28.92	28.79	29.01	29.31	29.17	29.37	29.44	29.41	0	0	0	0
ZMO0718	Transcription elongation factor GreB (Transcript cleavage factor GreB)	0.638	0.000404494	-0.0540005	0.673186	26.78	26.73	26.65	26.57	26.91	26.11	26.06	25.94	26	26.34	25.96	25.82	25.9	26.29	26.21	0	0	0	0
ZMO0719	Lytic transglycosylase catalytic	0.546	0.0174517	-0.188	0.303016	30.91	30.89	30.81	30.76	30.94	31.03	30.22	29.97	30.27	30.09	30.26	30.09	30.14	30.17	29.98	0	0	0	0
ZMO0720	4-hydroxy-tetrahydrodipicolinate synthase (HTPA synthase) (EC 4.3.3.7)	0.0619999	0.729723	0.048	0.777232	32.08	32.12	32.17	31.97	32.2	32.27	32.32	32.14	31.57	31.93	32.13	32.13	32.01	31.99	32.21	0	0	0	0
ZMO0721	SsrA-binding protein (Small protein B)	-0.1	0.0403148	0.0799999	0.0281753	28.64	28.72	28.65	28.6	28.5	28.74	28.8	28.72	28.68	28.67	28.82	28.86	28.81	28.81	28.71	0	0	0	0
ZMO0722	Endothelin-converting enzyme 1 (EC 3.4.24.71)	0.392	0.000312057	0.0339996	0.550139	34.11	34.15	34.14	34.14	34.16	33.63	33.78	33.68	33.91	33.74	33.72	33.75	33.76	33.8	33.88	0	0	0	0
ZMO0724	Transcription termination/antitermination protein NusG	-0.332001	0.00616461	-0.476001	0.000339394	32.59	32.64	32.64	32.67	32.3	32.95	32.81	33.04	32.72	32.98	32.37	32.56	32.38	32.46	32.35	0	0	0	0
ZMO0725	50S ribosomal protein L11	-0.28	0.000418605	-0.0239998	0.718053	33.54	33.59	33.5	33.58	33.46	33.8	33.93	33.8	33.79	33.75	33.88	33.84	33.87	33.73	33.63	0	0	0	0
ZMO0726	50S ribosomal protein L1	-0.27	0.000733564	-0.176	0.00369659	35.29	35.24	35.26	35.32	35.48	35.6	35.59	35.52	35.57	35.66	35.53	35.47	35.28	35.39	35.39	0	0	0	0
ZMO0727	50S ribosomal protein L10	-0.234	0.0438828	-1.386	0.00978836	32.11	32.23	32.24	32.24	31.91	32.36	32.22	32.33	32.3	32.69	30.22	30.39	32.2	30.13	32.03	0	0	0	0
ZMO0728	50S ribosomal protein L7/L12	-0.26	0.0047146	-0.0460007	0.421089	33.99	33.95	33.92	33.99	33.78	34.08	34.26	34.13	34.1	34.36	34.14	34.14	34.1	34.09	34.23	0	0	0	0
ZMO0731	DNA-directed RNA polymerase subunit beta (RNAP subunit beta) (EC 2.7.7.6) (RNA polymerase subunit beta) (Transcriptase subunit beta)	-0.160001	0.00100613	-0.276	0.00026943	35.38	35.36	35.37	35.44	35.48	35.61	35.59	35.57	35.57	35.49	35.33	35.3	35.33	35.21	35.28	0	0	0	0
ZMO0732	DNA-directed RNA polymerase subunit beta' (RNAP subunit beta') (EC 2.7.7.6) (RNA polymerase subunit beta') (Transcriptase subunit beta')	-0.158	0.00179272	-0.436	7.69231e-05	36.55	36.5	36.54	36.47	36.47	36.74	36.65	36.66	36.7	36.57	36.2	36.22	36.31	36.18	36.23	0	0	0	0
ZMO0734	3'(2'),5'-bisphosphate nucleotidase CysQ (EC 3.1.3.7) (3'(2'),5-bisphosphonucleoside 3'(2')-phosphohydrolase) (3'-phosphoadenosine 5'-phosphate phosphatase) (PAP phosphatase)	0.262001	0.00776154	0.526001	0.00194107	30.54	30.42	30.62	30.43	30.21	30.16	30.21	30.25	30.21	30.08	30.79	30.81	30.65	31.01	30.28	0	0	0	0
ZMO0735	Biotin carboxylase (EC 6.3.4.14) (EC 6.4.1.2)	-0.158001	0.0193292	-0.392	0.000237037	32.23	32.21	32.07	32.23	32.39	32.3	32.37	32.45	32.4	32.4	32.06	31.9	32.13	31.91	31.96	0	0	0	0
ZMO0737	3-dehydroquinate dehydratase (3-dehydroquinase) (EC 4.2.1.10) (Type II DHQase)	-0.482	0.047765	-0.120001	0.330725	26.1	26.08	26.29	26.12	25.16	26.2	26.67	26.52	26.29	26.48	26.42	26.55	26.39	25.98	26.22	0	0	0	0
ZMO0738	Thiazole synthase (EC 2.8.1.10)	-0.0720001	0.211625	1.338	0	32.01	31.97	32.06	31.99	32.19	32.19	32.22	32.05	32.09	32.03	33.5	33.53	33.45	33.48	33.31	0	0	0	0
ZMO0739	Antibiotic biosynthesis monooxygenase	-0.148	0.227607	0.515999	0.000247104	29.71	29.53	29.58	29.59	29.09	29.54	29.58	29.77	29.6	29.75	30.05	30.07	30.21	30.3	30.19	0	0	0	0
ZMO0740	CsbD family protein (General stress protein CsbD)	1.58	0.000301075	1.4	0	32.62	32.43	32.5	32.29	31.78	30.88	30.79	30.9	30.56	30.59	32.25	32.24	32	32.3	31.93	0	0	0	0
ZMO0743	Peptide chain release factor 3 (RF-3)	-0.0579998	0.75453	-0.51	0.00172329	30.52	30.75	30.79	30.75	30.02	30.61	30.61	30.63	30.69	30.58	29.67	30.25	30.34	30.21	30.1	0	0	0	0
ZMO0744	Uncharacterized protein	0.276	0.0441116	0.181508	0.436816	24.39	24.62	24.73	24.4	24.33	24.29	23.85	24.39	24.3	24.26	23.74	24.3902	24.8144	24.9329	24.12	0	0	3	3
ZMO0746	DUF1058/SH3 domain-containing protein	0.00799942	0.921442	0.138	0.08438	28.46	28.39	28.48	28.46	28.49	28.35	28.3	28.54	28.5	28.55	28.56	28.6	28.38	28.62	28.77	0	0	0	0
ZMO0747	Uncharacterized protein	-0.0100002	0.912679	0.358	0.00183595	28.18	28.15	28.21	28.21	28.09	28.2	28.18	27.96	28.3	28.25	28.55	28.67	28.6	28.31	28.55	0	0	0	0
ZMO0748	Cysteine synthase (EC 2.5.1.47)	0.912001	0.000525253	0.376	0.0182217	32.31	32.46	32.5	32.38	32.27	31.23	31.22	31.93	31.51	31.47	31.74	31.71	31.93	32.06	31.8	0	0	0	0
ZMO0749	RNA polymerase sigma factor RpoH (RNA polymerase sigma-32 factor)	0.616	0.231044	0.316	0.528455	30.29	29.36	30.21	29.99	28.55	29.76	28.18	29.67	28.17	29.54	29.82	29.76	29.59	28.05	29.68	0	0	0	0
ZMO0750	Ribosomal large subunit pseudouridine synthase D (EC 5.4.99.23) (23S rRNA pseudouridine(1911/1915/1917) synthase) (rRNA pseudouridylate synthase D) (rRNA-uridine isomerase D)	0.0640003	0.240218	-0.234	0.000281081	27.76	27.52	27.54	27.64	27.51	27.47	27.54	27.59	27.55	27.5	27.31	27.27	27.3	27.26	27.34	0	0	0	0
ZMO0752	Histidine phosphotransferase	0.422	0.00793962	0.37	0.000377778	28.9	29.04	28.96	28.76	28.39	28.54	28.42	28.36	28.31	28.31	28.9	28.71	28.79	28.7	28.69	0	0	0	0
ZMO0753	Glutaredoxin	1.148	0.000413793	0.53	0.00331738	31.46	31.36	31.67	31.46	31.04	30.57	30.49	29.91	30.1	30.18	30.7	30.64	30.74	31.02	30.8	0	0	0	0
ZMO0754	Sterol-binding domain protein	1.04	0.000252252	-0.242	0.1213	26.34	26.58	26.46	26.68	26.1	25.44	25.51	25.2	25.4	25.41	25.27	25.56	25.33	24.74	24.85	0	0	0	0
ZMO0756	TPR repeat-containing protein	-0.364	0.0233949	-0.289999	0.00117505	30.94	31.08	31.07	31.08	30.4	31.4	31.23	31.3	31.21	31.25	31.14	30.91	30.99	31.04	30.86	0	0	0	0
ZMO0757	TPR repeat-containing protein	-0.432	0.000307692	-0.392	0.0041448	29.69	29.65	29.58	29.68	29.62	30.23	29.95	30.08	29.99	30.13	29.91	29.93	29.55	29.47	29.56	0	0	0	0
ZMO0758	Isochorismatase hydrolase	-0.96	0.00102181	-0.8	0.0274524	28.71	28.62	28.57	28.78	28.82	29.76	28.96	29.91	29.77	29.9	29.42	28.07	29.18	29.37	28.26	0	0	0	0
ZMO0759	Hydroxyacylglutathione hydrolase (EC 3.1.2.6) (Glyoxalase II) (Glx II)	-0.288	0.0196223	0.678	0.000253521	29.23	29.11	29.43	29.11	29.08	29.27	29.57	29.31	29.57	29.68	30.08	30.19	30.31	30.09	30.12	0	0	0	0
ZMO0760	Glyoxalase/bleomycin resistance protein/dioxygenase	-0.214	0.00745882	0.282	0.0182441	29.71	29.72	29.7	29.66	29.79	29.87	29.93	30.15	29.84	29.86	30.06	30.26	29.94	30.4	30.4	0	0	0	0
ZMO0763	Tetratricopeptide domain protein	0.0520004	0.573258	0.3	0.00282927	29.12	29.18	29.22	29.03	28.87	29.15	28.9	29.09	28.91	29.11	29.42	29.46	29.34	29.3	29.14	0	0	0	0
ZMO0764	Alpha/beta hydrolase fold protein	-0.52	0.0259618	-0.032	0.890245	30.17	30.1	30.73	29.99	29.9	30.79	30.88	30.88	30.16	30.78	30.85	30.78	30.76	30.73	30.21	0	0	0	0
ZMO0765	Threonine--tRNA ligase (EC 6.1.1.3) (Threonyl-tRNA synthetase) (ThrRS)	-0.143999	0.2276	-0.13	0.0537034	32.96	33.25	33.22	33.26	32.72	33.19	33.36	33.2	33.26	33.12	33.03	33.17	33.24	32.94	33.1	0	0	0	0
ZMO0766	Bifunctional uridylyltransferase/uridylyl-removing enzyme (UTase/UR) (Bifunctional [protein-PII] modification enzyme) (Bifunctional nitrogen sensor protein) [Includes: [Protein-PII] uridylyltransferase (PII uridylyltransferase) (UTase) (EC 2.7.7.59); [Protein-PII]-UMP uridylyl-removing enzyme (UR) (EC 3.1.4.-)]	0.0300003	0.834413	0.604	0.000285714	28.21	28.03	28.2	28.27	27.93	28.13	28.28	28.07	28.22	27.79	28.64	28.75	28.76	28.66	28.7	0	0	0	0
ZMO0767	Uncharacterized protein	0.312	0.0183433	-0.142	0.452231	31.17	31.14	31.19	31.07	31.11	31.04	30.6	31.06	30.87	30.55	30.61	30.6	30.92	30.17	31.11	0	0	0	0
ZMO0769	tRNA-specific 2-thiouridylase MnmA (EC 2.8.1.13)	-0.168	0.00805273	-0.282	0.00332805	30.85	30.93	30.84	30.92	31.09	31.11	31.02	31.12	31.09	31.13	30.68	30.77	30.95	30.65	31.01	0	0	0	0
ZMO0770	Magnesium transporter MgtE	-0.392	0.110798	0.246	0.363856	25.98	25.89	25.84	25.87	25.8	26.56	26.74	25.64	26.61	25.79	26.19	26.42	26.4	27.16	26.4	0	0	0	0
ZMO0773	Peptidyl-prolyl cis-trans isomerase (PPIase) (EC 5.2.1.8)	-0.401999	0.000385027	-0.171999	0.00362559	33.02	33.06	32.93	33.06	33.18	33.6	33.39	33.44	33.47	33.36	33.25	33.24	33.34	33.25	33.32	0	0	0	0
ZMO0774	LysR family transcriptional regulator (Transcriptional regulator, LysR family)	0.21	0.126756	0.298	0.00971049	27.41	27.39	27.37	27.2	26.88	27.18	26.93	27.25	27.05	26.79	27.24	27.41	27.44	27.43	27.17	0	0	0	0
ZMO0776	Methyltransferase type 12 (Phospholipid N-methyltransferase PmtA)	-0.228	0.0417903	0.293999	0.00216179	30.02	30.1	30.06	30.08	29.65	30.37	30.14	30.3	30.12	30.12	30.55	30.47	30.51	30.64	30.35	0	0	0	0
ZMO0777	Beta-lactamase domain protein (MBL fold metallo-hydrolase)	0.226	0.00423841	0.698	0.000268041	26.84	26.94	26.89	26.84	26.74	26.65	26.79	26.53	26.59	26.56	27.17	27.23	27.5	27.42	27.29	0	0	0	0
ZMO0778	Acriflavin resistance protein (Inner membrane transporter of efflux system)	0.222	0.00155172	-0.116	0.0103281	29.68	29.63	29.62	29.69	29.79	29.49	29.44	29.53	29.5	29.34	29.34	29.28	29.32	29.4	29.38	0	0	0	0
ZMO0779	Efflux transporter, RND family, MFP subunit (RND efflux pump membrane fusion protein)	0.148	0.0873184	-0.11	0.195975	31.25	30.96	31.12	31.04	31.25	30.79	31.06	31.12	30.94	30.97	30.91	30.98	31.02	30.64	30.78	0	0	0	0
ZMO0780	AcrB-like multidrug efflux transporter (RND efflux system, outer membrane lipoprotein, NodT family)	0.048	0.390419	0.00600014	0.921275	29.96	29.89	29.94	29.88	29.79	29.93	29.84	29.88	29.89	29.68	29.81	29.86	29.89	29.83	29.86	0	0	0	0
ZMO0781	LysR family transcriptional regulator (Transcriptional regulator, LysR family) (EC 4.2.1.1)	-0.0259991	0.753516	-0.659999	0	30.95	31.03	30.98	30.87	30.68	30.9	30.97	30.99	30.89	30.89	30.35	30.21	30.37	30.22	30.19	0	0	0	0
ZMO0782	Aspartyl/glutamyl-tRNA(Asn/Gln) amidotransferase subunit B (Asp/Glu-ADT subunit B) (EC 6.3.5.-)	-0.178001	0.00964748	-0.526001	0.000263959	32.78	32.69	32.77	32.78	32.79	33.04	32.88	32.98	33.03	32.77	32.47	32.46	32.35	32.35	32.44	0	0	0	0
ZMO0783	Glutamyl-tRNA(Gln) amidotransferase subunit A (Glu-ADT subunit A) (EC 6.3.5.7)	-0.128001	0.00914599	-0.498	0.000184615	32.34	32.42	32.39	32.48	32.52	32.61	32.6	32.56	32.5	32.52	32.13	32.11	32.04	31.91	32.11	0	0	0	0
ZMO0784	Aspartyl/glutamyl-tRNA(Asn/Gln) amidotransferase subunit C (Asp/Glu-ADT subunit C) (EC 6.3.5.-)	-0.296001	0.12277	-0.0860008	0.721521	26.77	26.73	26.82	26.57	26	26.87	27.17	26.93	26.86	26.54	26.73	27.07	27.32	26.4	26.42	0	0	0	0
ZMO0785	Putative pre-16S rRNA nuclease (EC 3.1.-.-)	0.0679996	0.568231	0.802	0.000235294	26.3	26.32	26.6	26.39	26.18	26.48	26.22	26.44	26.04	26.27	27.1	27.2	27.11	27.14	26.91	0	0	0	0
ZMO0786	Uncharacterized protein	0.732	0.000387097	0.676	0.00119048	25.91	26.04	26.06	26.07	25.95	24.93	25.49	25.26	25.23	25.46	25.81	26.21	26.16	25.72	25.85	0	0	0	0
ZMO0787	Glucose-methanol-choline oxidoreductase	0.99	0.00056	0.492	0.0121229	30.95	30.95	30.88	31.08	30.98	30.1	30.11	30.28	30.05	29.35	30.36	30.59	30.62	30.48	30.3	0	0	0	0
ZMO0788	CccA and cytochrom C domain-containing protein (Gluconate 2-dehydrogenase (Acceptor)) (EC 1.1.99.3)	0.886	0.000533333	0.54	0.0022335	29.68	29.81	29.74	29.68	29.67	28.52	29.08	29.18	28.61	28.76	29.3	29.37	29.33	29.42	29.43	0	0	0	0
ZMO0791	Aspartate carbamoyltransferase (EC 2.1.3.2) (Aspartate transcarbamylase) (ATCase)	0.108	0.511798	0.462	0.00148231	29.54	29.04	29.45	29.22	28.82	29.17	28.86	29.29	29.14	29.07	29.75	29.66	29.61	29.33	29.49	0	0	0	0
ZMO0792	Dihydroorotase (EC 3.5.2.3)	-0.0259998	0.57342	0.0899998	0.00428313	31.86	31.85	31.75	31.86	31.68	31.82	31.84	31.87	31.84	31.76	31.96	31.88	31.93	31.87	31.94	0	0	0	0
ZMO0794	Prolyl oligopeptidase (EC 3.4.21.26)	0.474	0.00336941	-0.284	0.022211	32.07	31.92	32	32.02	32	31.5	31.53	31.16	31.84	31.61	31.3	31.2	31.15	31.26	31.31	0	0	0	0
ZMO0797	Short-chain dehydrogenase/reductase SDR	-0.476001	0.00787833	0.0719997	0.602016	30.46	30.83	30.84	30.83	30.67	31.11	31.66	31.02	31.1	31.12	31.19	31.2	31.49	31.3	31.19	0	0	0	0
ZMO0798	NodT family RND efflux system outer membrane lipoprotein (RND efflux system, outer membrane lipoprotein, NodT family)	-0.558	0.00158857	-0.068	0.430506	26.96	27.1	27.16	27.25	26.78	27.55	27.52	27.92	27.52	27.53	27.51	27.53	27.56	27.68	27.42	0	0	0	0
ZMO0801	Secretion protein HlyD family protein	-0.906	0.000237288	-3.8147e-07	0.995655	27.88	28.12	27.67	28.16	27.83	28.87	28.85	28.98	28.74	28.75	28.82	28.88	28.8	28.82	28.87	0	0	0	0
ZMO0803	Sporulation domain protein	0.0139999	0.937691	-0.37	0.0112671	29.8	29.48	29.5	29.53	29.54	29.59	29.51	29.79	29.71	29.18	29.13	29.44	29.04	29.07	29.25	0	0	0	0
ZMO0804	N-acetyl-gamma-glutamyl-phosphate reductase (AGPR) (EC 1.2.1.38) (N-acetyl-glutamate semialdehyde dehydrogenase) (NAGSA dehydrogenase)	-0.182	0.0154837	0.0620003	0.303158	30.43	30.43	30.52	30.41	30.31	30.66	30.52	30.75	30.46	30.62	30.65	30.7	30.75	30.69	30.53	0	0	0	0
ZMO0805	NLP/P60 protein	0.349999	0.000545455	0.511999	0.000263374	28.71	28.56	28.53	28.59	28.75	28.35	28.29	28.37	28.19	28.19	28.82	28.76	28.94	28.63	28.8	0	0	0	0
ZMO0806	Cytosol aminopeptidase (Leucyl aminopeptidase) (EC 3.4.11.1)	-0.0660004	0.285342	-0.0400005	0.455763	30.85	30.74	30.77	30.67	30.67	30.87	30.69	30.87	30.91	30.69	30.82	30.81	30.67	30.77	30.76	0	0	0	0
ZMO0807	Ribosomal protein S12 methylthiotransferase RimO (S12 MTTase) (S12 methylthiotransferase) (EC 2.8.4.4) (Ribosomal protein S12 (aspartate-C(3))-methylthiotransferase) (Ribosome maturation factor RimO)	-0.25	0.000818792	-0.984	0	30.29	30.21	30.27	30.27	30.13	30.49	30.61	30.47	30.45	30.4	29.45	29.59	29.46	29.51	29.49	0	0	0	0
ZMO0809	UPF0235 protein ZMO0809	-0.193639	0.12061	-0.204961	0.197687	24.73	24.66	24.54	24.76	24.6418	24.87	24.57	24.66	25.04	25.16	24.2987	24.97	24.76	24.82	24.4265	1	0	2	3
ZMO0810	tRNA pseudouridine synthase A (EC 5.4.99.12) (tRNA pseudouridine(38-40) synthase) (tRNA pseudouridylate synthase I) (tRNA-uridine isomerase I)	-0.0920002	0.0171037	-0.634	0.000273616	27.38	27.4	27.36	27.35	27.3	27.5	27.5	27.42	27.36	27.47	26.86	26.98	26.66	26.58	27	0	0	0	0
ZMO0811	Methionyl-tRNA formyltransferase (EC 2.1.2.9)	-0.068	0.871416	0.172	0.471751	28.85	29.23	30.02	28.79	29.5	29.01	29.68	29.93	29.01	29.1	29.83	29.17	29.16	29.79	29.64	0	0	0	0
ZMO0813	Peptide deformylase (PDF) (EC 3.5.1.88) (Polypeptide deformylase)	-0.0180004	0.926564	-0.18	0.114497	28.8	29.04	29.33	29.07	28.81	29.19	28.8	29.04	28.87	29.24	29.02	28.82	28.87	28.97	28.56	0	0	0	0
ZMO0814	DNA recombination protein RmuC homolog	0.202	0.018522	-0.638	0.000334328	28.61	28.44	28.54	28.68	28.42	28.36	28.31	28.52	28.24	28.25	27.76	27.39	27.81	27.84	27.69	0	0	0	0
ZMO0815	Uncharacterized protein	0.468	0.00321376	0.256001	0.0103425	24.38	24.43	24.08	24.25	24.61	23.71	23.97	24.06	23.88	23.79	24.17	24.32	24.04	23.97	24.19	0	0	0	0
ZMO0818	6-carboxy-5,6,7,8-tetrahydropterin synthase (EC 4.-.-.-)	-0.574	0.000547718	0.0679996	0.190097	28.96	28.78	28.93	28.83	28.44	29.37	29.31	29.37	29.35	29.41	29.55	29.35	29.27	29.51	29.47	0	0	0	0
ZMO0819	UDP-glucose 6-dehydrogenase (EC 1.1.1.22)	-0.132	0.0558473	-0.082	0.154006	31.01	30.91	31.01	31	31.1	31.05	31.15	31.34	31.11	31.04	30.99	31.08	31	31.12	31.09	0	0	0	0
ZMO0820	Phosphoribosylformylglycinamidine synthase subunit PurL (FGAM synthase) (EC 6.3.5.3) (Formylglycinamide ribonucleotide amidotransferase subunit II) (FGAR amidotransferase II) (FGAR-AT II) (Glutamine amidotransferase PurL) (Phosphoribosylformylglycinamidine synthase subunit II)	-0.357999	0.000311111	-0.623999	0.00033121	32.09	32.18	32.08	32.2	32.17	32.55	32.51	32.54	32.51	32.4	31.86	31.73	31.81	32.06	31.93	0	0	0	0
ZMO0821	Cysteine synthase A (Pyridoxal-5'-phosphate-dependent protein beta subunit)	0.162	0.105062	-0.00200005	0.99415	30.09	29.84	30.1	29.83	30.05	29.84	29.66	29.89	30.04	29.67	29.83	29.04	30.11	30.06	30.05	0	0	0	0
ZMO0823	Ribosomal RNA small subunit methyltransferase H (EC 2.1.1.199) (16S rRNA m(4)C1402 methyltransferase) (rRNA (cytosine-N(4)-)-methyltransferase RsmH)	-0.19	0.120594	-0.286	0.167434	30.14	29.97	29.99	30.01	29.94	30.15	30.2	30.22	30.56	29.87	30.22	29.63	29.58	29.64	30.5	0	0	0	0
ZMO0825	Penicillin-binding protein PBP2 (Peptidoglycan glycosyltransferase) (EC 2.4.1.129)	0.0540005	0.277224	0.184	0.00393282	28.76	28.85	28.76	28.78	28.86	28.66	28.65	28.8	28.87	28.76	29.01	28.96	28.9	28.84	28.95	0	0	0	0
ZMO0826	UDP-N-acetylmuramoyl-L-alanyl-D-glutamate--2,6-diaminopimelate ligase (EC 6.3.2.13) (Meso-A2pm-adding enzyme) (Meso-diaminopimelate-adding enzyme) (UDP-MurNAc-L-Ala-D-Glu:meso-diaminopimelate ligase) (UDP-MurNAc-tripeptide synthetase) (UDP-N-acetylmuramyl-tripeptide synthetase)	0	0.998158	0.116	0.115553	30.24	30.55	30.22	30.53	30.69	30.18	30.5	30.64	30.48	30.43	30.53	30.58	30.55	30.55	30.6	0	0	0	0
ZMO0827	UDP-N-acetylmuramoyl-tripeptide--D-alanyl-D-alanine ligase (EC 6.3.2.10) (D-alanyl-D-alanine-adding enzyme)	0.0820007	0.387982	-0.0959995	0.0755878	30.88	30.53	30.9	30.62	30.61	30.56	30.49	30.74	30.71	30.63	30.53	30.47	30.63	30.54	30.48	0	0	0	0
ZMO0828	Phospho-N-acetylmuramoyl-pentapeptide-transferase (EC 2.7.8.13) (UDP-MurNAc-pentapeptide phosphotransferase)	0.0259998	0.922059	-0.155999	0.357138	25.35	25.63	25.49	25.47	24.9	25.74	25.14	25.4	25.43	25	25.37	24.87	24.95	25.52	25.22	0	0	0	0
ZMO0829	UDP-N-acetylmuramoylalanine--D-glutamate ligase (EC 6.3.2.9) (D-glutamic acid-adding enzyme) (UDP-N-acetylmuramoyl-L-alanyl-D-glutamate synthetase)	-0.0500004	0.0889848	-0.226	0.000275132	30.05	30.14	30.16	30.12	30.05	30.19	30.15	30.17	30.16	30.1	29.97	29.92	29.86	29.96	29.93	0	0	0	0
ZMO0830	Cell division protein FtsW	-0.934	0.126988	-0.682	0.21082	24.72	24.72	25.01	25.35	25.17	25.39	25.32	25.52	25.23	28.18	25.48	25.09	25.54	25	25.12	0	0	0	0
ZMO0831	UDP-N-acetylglucosamine--N-acetylmuramyl-(pentapeptide) pyrophosphoryl-undecaprenol N-acetylglucosamine transferase (EC 2.4.1.227) (Undecaprenyl-PP-MurNAc-pentapeptide-UDPGlcNAc GlcNAc transferase)	0.796	0.382324	1.464	0.0225762	33.04	30.71	33.13	30.68	33.46	30.43	30.41	32.87	30.51	32.82	32.77	33	32.98	32.85	32.76	0	0	0	0
ZMO0832	UDP-N-acetylmuramate--L-alanine ligase (EC 6.3.2.8) (UDP-N-acetylmuramoyl-L-alanine synthetase)	-0.0679996	0.248565	-0.068	0.121001	31.29	31.31	31.35	31.17	31.41	31.3	31.47	31.45	31.38	31.27	31.31	31.23	31.32	31.3	31.37	0	0	0	0
ZMO0833	UDP-N-acetylenolpyruvoylglucosamine reductase (EC 1.3.1.98) (UDP-N-acetylmuramate dehydrogenase)	-0.0159992	0.729092	0.016	0.685493	32.05	31.95	31.97	32.06	32.15	32.05	32.07	32.07	32.04	32.03	32.07	32.1	32.09	31.94	32.14	0	0	0	0
ZMO0834	D-alanine--D-alanine ligase (EC 6.3.2.4) (D-Ala-D-Ala ligase) (D-alanylalanine synthetase)	0.1	0.0308956	-0.0699997	0.0519102	31.74	31.67	31.71	31.68	31.81	31.64	31.5	31.66	31.67	31.64	31.61	31.55	31.52	31.52	31.56	0	0	0	0
ZMO0835	Cell division protein FtsQ	0.262001	0.000224	-0.0939995	0.148578	27.93	27.84	27.9	27.95	27.87	27.59	27.59	27.63	27.71	27.66	27.63	27.36	27.61	27.42	27.69	0	0	0	0
ZMO0836	Cell division protein FtsA	0.567999	5.97015e-05	-0.00400047	0.945689	30.19	30.05	29.97	30.01	30.09	29.45	29.54	29.43	29.6	29.45	29.49	29.44	29.52	29.42	29.58	0	0	0	0
ZMO0837	Cell division protein FtsZ	0.114001	0.0682808	-0.122	0.0279769	33.25	33.55	33.34	33.4	33.29	33.17	33.25	33.26	33.27	33.31	33.1	33.14	33.14	32.99	33.28	0	0	0	0
ZMO0840	Sporulation domain protein (Sporulation domain-containing protein)	0.124	0.1314	-0.274	0.0040607	30.51	30.68	30.62	30.69	30.48	30.41	30.53	30.66	30.49	30.27	30.08	30.28	30.26	30.12	30.25	0	0	0	0
ZMO0842	Deoxyguanosinetriphosphate triphosphohydrolase-like protein	-0.0699997	0.21321	0.29	0.00151111	28.13	28.03	28.19	28.1	27.92	28.08	28.19	28.22	28.1	28.13	28.52	28.46	28.3	28.3	28.59	0	0	0	0
ZMO0843	Arginine--tRNA ligase (EC 6.1.1.19) (Arginyl-tRNA synthetase) (ArgRS)	-0.302001	0.0146557	-0.678001	0.000290221	32.61	32.42	32.28	32.31	32.3	32.54	32.61	32.98	32.72	32.58	31.89	32.16	31.98	31.88	32.13	0	0	0	0
ZMO0844	Sporulation domain protein (Sporulation domain-containing protein)	0.0959999	0.0582245	0.0519989	0.336405	32.41	32.34	32.37	32.41	32.58	32.27	32.3	32.38	32.33	32.35	32.46	32.39	32.45	32.17	32.42	0	0	0	0
ZMO0845	Alanine--tRNA ligase (EC 6.1.1.7) (Alanyl-tRNA synthetase) (AlaRS)	-0.0779999	0.0682515	-0.1	0.0301002	35.42	35.46	35.48	35.38	35.48	35.61	35.51	35.44	35.59	35.46	35.41	35.34	35.42	35.43	35.51	0	0	0	0
ZMO0846	Membrane component of Kef-type K+ transport system KefB (Sodium/hydrogen exchanger)	-0.032	0.801797	0.174	0.0287256	27.9	27.98	27.67	27.82	27.6	27.89	27.76	28.06	27.72	27.7	28.12	28	27.93	27.98	27.97	0	0	0	0
ZMO0847	Porin	-0.388	0.000409091	0.198	0.00929189	32.02	31.96	31.98	32.04	32.17	32.45	32.34	32.35	32.56	32.41	32.66	32.5	32.58	32.56	32.8	0	0	0	0
ZMO0850	Fis family sigma54-specific transcriptional regulator (Sigma54 specific transcriptional regulator, Fis family)	0.368	0.0027551	-0.248	0.0255878	27.88	27.97	27.93	27.85	27.86	27.73	27.54	27.25	27.63	27.5	27.31	27.37	27.04	27.28	27.41	0	0	0	0
ZMO0851	Pyridoxine/pyridoxamine 5'-phosphate oxidase (EC 1.4.3.5) (PNP/PMP oxidase) (PNPOx) (Pyridoxal 5'-phosphate synthase)	-1.024	0.000377358	0.153999	0.105682	30.68	30.67	30.8	30.59	30.17	31.73	31.45	31.53	31.87	31.45	31.66	31.81	31.89	31.62	31.82	0	0	0	0
ZMO0852	S-adenosylmethionine:tRNA ribosyltransferase-isomerase (EC 2.4.99.17) (Queuosine biosynthesis protein QueA)	0.177999	0.0594028	-0.296	0.000379888	29.91	29.8	29.89	30.23	29.81	29.76	29.72	29.76	29.86	29.65	29.37	29.48	29.39	29.49	29.54	0	0	0	0
ZMO0853	Peptidyl-prolyl cis-trans isomerase (PPIase) (EC 5.2.1.8)	0.0959999	0.144296	-0.11	0.0967953	30.08	30.25	30.2	30.23	30	29.99	30.11	30.17	30.06	29.95	29.95	30.05	30.08	29.79	29.86	0	0	0	0
ZMO0854	Phosphopantetheine adenylyltransferase (EC 2.7.7.3) (Dephospho-CoA pyrophosphorylase) (Pantetheine-phosphate adenylyltransferase) (PPAT)	0.358495	0.388402	1.06865	0.00281892	25.9525	24.3	24.73	24.91	25.3268	25.15	25.02	25.15	23.7968	24.31	25.75	25.84	25.78	25.73	25.67	2	1	0	3
ZMO0855	Geranylgeranyl pyrophosphate synthase (Polyprenyl synthetase)	-0.178	0.0405359	0.138	0.0799758	31.72	31.81	31.86	31.72	31.69	32.2	31.85	31.94	31.8	31.9	32.04	31.99	32.03	32.21	32.11	0	0	0	0
ZMO0856	Exodeoxyribonuclease 7 small subunit (EC 3.1.11.6) (Exodeoxyribonuclease VII small subunit) (Exonuclease VII small subunit)	-0.532	0.00322738	0.756	0.00119298	25.67	25.71	25.65	26.09	25.8	26.44	26.33	26.53	25.98	26.3	27.2	27.22	27.1	27.27	26.57	0	0	0	0
ZMO0857	DUF1013 domain-containing protein	-0.164	0.355477	0.558	0.0275968	30.04	30.43	30.39	30.04	30.17	30.53	30.11	30.53	29.97	30.75	31.07	30.94	31.08	31.35	30.24	0	0	0	0
ZMO0859	Aminotransferase class V	0.140001	0.00958845	-0.0399994	0.5582	28.13	28.12	28.18	28.12	28.2	28.05	27.99	28.14	27.95	27.92	28.12	28.01	27.95	27.79	27.98	0	0	0	0
ZMO0861	DNA polymerase III subunit gamma/tau (EC 2.7.7.7)	0.156	0.157311	-0.204	0.0285063	29.54	29.43	29.32	29.82	29.48	29.29	29.19	29.38	29.57	29.38	29.06	28.99	29.23	29.33	29.18	0	0	0	0
ZMO0862	Nucleoid-associated protein ZMO0862	-0.382	0.0186416	0.41	0.00363125	30.16	30.15	30.03	30.09	29.56	30.57	30.51	30.2	30.22	30.4	31.02	30.66	30.58	30.76	30.93	0	0	0	0
ZMO0863	dCTP deaminase (EC 3.5.4.13) (Deoxycytidine triphosphate deaminase)	-0.1	0.0312639	-0.708	0.00025	30.2	30.21	30.13	30.19	30.21	30.15	30.27	30.33	30.34	30.35	29.79	29.55	29.54	29.36	29.66	0	0	0	0
ZMO0864	Cytidine deaminase (EC 3.5.4.5) (Cytidine aminohydrolase)	-0.416	0.108213	0.352	0.0232922	27.85	27.04	27.38	26.76	27.91	27.71	27.67	27.96	28.09	27.59	28.16	28.04	28.48	27.84	28.26	0	0	0	0
ZMO0865	Replicative DNA helicase (EC 3.6.4.12)	-0.114	0.100289	0.15	0.0930167	29.74	29.81	29.76	29.77	29.62	29.97	29.79	29.76	30.01	29.74	30.14	30.06	30.13	29.76	29.93	0	0	0	0
ZMO0866	Cation diffusion facilitator family transporter	-0.172	0.295891	-0.0480003	0.780137	25.72	25.61	25.53	25.28	25.7	26.17	25.86	25.45	25.76	25.46	25.62	25.82	25.57	25.82	25.63	0	0	0	0
ZMO0868	Hopene-associated glycosyltransferase HpnB	-0.0720001	0.780275	-0.672001	0.0295835	26.45	26.27	26.41	26.81	26.27	26.54	26.37	26.35	27.16	26.15	25.93	25.45	25.49	25.63	26.71	0	0	0	0
ZMO0869	Hydroxysqualene synthase (HSQ synthase) (HSQase) (EC 4.2.3.156)	-0.221999	0.058298	0.532	7.20721e-05	31.58	30.99	31.23	31.12	31.19	31.38	31.47	31.55	31.49	31.33	32.06	31.92	31.98	31.96	31.96	0	0	0	0
ZMO0870	Presqualene diphosphate synthase (PSPP synthase) (PSPPase) (EC 2.5.1.103)	-0.0280003	0.173374	-0.444	0.000239631	30.63	30.61	30.61	30.58	30.55	30.6	30.6	30.67	30.64	30.61	30.22	30.05	30.11	30.18	30.34	0	0	0	0
ZMO0871	Hydroxysqualene dehydroxylase (SQase) (EC 1.17.8.1)	0.262	0.506243	-0.274	0.452117	30.16	30.32	30.07	29.95	30.11	30.22	30.18	30.3	30.15	28.45	29.66	29.3	29.32	29.86	29.79	0	0	0	0
ZMO0872	Squalene--hopene cyclase (EC 4.2.1.129) (EC 5.4.99.17) (Squalene--hopanol cyclase)	0.27	0.000616601	-0.1	0.00991304	29.57	29.56	29.5	29.55	29.74	29.38	29.29	29.27	29.33	29.3	29.3	29.16	29.18	29.26	29.17	0	0	0	0
ZMO0873	Hopanoid-associated phosphorylase	0.268	0.0813064	1.224	8.51064e-05	26.11	26.01	26.33	26.18	25.67	25.98	25.51	25.96	25.67	25.84	27.02	27.01	26.99	26.9	27.16	0	0	0	0
ZMO0874	Hopanoid biosynthesis associated radical SAM protein HpnH	0.00199966	0.970386	-0.432001	0.000249135	33.57	33.47	33.47	33.5	33.62	33.57	33.47	33.54	33.54	33.5	33.03	32.93	33.12	33.11	33.27	0	0	0	0
ZMO0875	4-hydroxy-3-methylbut-2-enyl diphosphate reductase (HMBPP reductase) (EC 1.17.7.4)	0.192002	0.0102214	-0.584	0.000292135	32.93	32.9	32.83	32.83	33.04	32.55	32.69	32.78	32.77	32.78	32.17	32.11	32.04	32.05	32.28	0	0	0	0
ZMO0876	Hopanoid biosynthesis associated membrane protein HpnM	-0.25	0.105109	0.608001	0.00353459	30.09	30.39	30.05	30.09	30.05	30.55	30.75	30.34	29.98	30.3	30.92	31.2	30.99	30.66	31.19	0	0	0	0
ZMO0877	Uncharacterized protein	-0.707999	0.00344316	-0.784	0.000453608	24.94	24.87	24.51	24.35	24.83	25.75	25.15	25.67	25.26	25.21	24.67	24.57	24.52	24.7	24.66	0	0	0	0
ZMO0878	Protein-glutamate methylesterase/protein-glutamine glutaminase (EC 3.1.1.61) (EC 3.5.1.44)	-0.278	0.00380135	0.052	0.445355	31	31.14	31.28	31.28	31.17	31.54	31.3	31.49	31.41	31.52	31.52	31.52	31.56	31.62	31.3	0	0	0	0
ZMO0882	Methyl-accepting chemotaxis sensory transducer	0.466	0.0402927	0.428	0.0540465	28.34	28.21	28.71	28.48	28.03	27.36	28.03	28.02	27.71	28.32	28.34	28.23	27.87	28.77	28.37	0	0	0	0
ZMO0883	30S ribosomal protein S9	-0.266	0.000977778	-0.379999	0.00025098	35.85	35.67	35.78	35.72	35.66	36.07	35.98	35.91	36.1	35.95	35.68	35.63	35.56	35.54	35.7	0	0	0	0
ZMO0884	50S ribosomal protein L13	-0.838	0.000271845	0.0660004	0.467093	32.52	32.5	32.48	32.85	32.71	33.43	33.48	33.43	33.29	33.62	33.47	33.62	33.65	33.6	33.24	0	0	0	0
ZMO0886	DUF192 domain-containing protein	-0.178	0.000750853	0.0659996	0.103553	30.17	30.09	30.11	30.18	30.18	30.36	30.35	30.24	30.29	30.38	30.46	30.47	30.37	30.3	30.35	0	0	0	0
ZMO0888	Resolvase domain protein (Resolvase domain-containing protein)	0.218	0.210078	0.302	0.0167114	26.08	25.64	26.2	25.89	26.4	26.1	25.52	25.82	25.71	25.97	26.15	26.21	26.18	26.17	25.92	0	0	0	0
ZMO0889	Aldose 1-epimerase (EC 5.1.3.3) (Galactose mutarotase)	-1.546	8e-05	-0.768	0.000255319	28.94	28.61	28.75	28.88	28.8	30.26	30.44	30.48	30.51	30.02	29.66	29.62	29.41	29.65	29.53	0	0	0	0
ZMO0890	Lysine--tRNA ligase (EC 6.1.1.6) (Lysyl-tRNA synthetase) (LysRS)	-0.104	0.00775922	-0.386	0.000275862	31.92	31.96	31.8	31.94	31.88	31.99	32.03	31.98	32.02	32	31.63	31.63	31.72	31.45	31.66	0	0	0	0
ZMO0893	Beta-lactamase	-0.112	0.12054	0.434	0.000287293	27.52	27.26	27.21	27.34	27.38	27.49	27.39	27.37	27.6	27.42	27.93	27.83	27.87	27.87	27.94	0	0	0	0
ZMO0894	NERD (The nuclease-related domain) domain-containing protein (NERD domain protein)	-0.198	0.059366	-0.828001	0.00415106	26.75	26.66	26.52	26.51	26.43	26.75	26.79	27.04	26.7	26.58	26.19	26.3	26.4	25.37	25.46	0	0	0	0
ZMO0896	Uncharacterized protein	-0.2	0.0159805	0.262001	0.00166011	29.55	29.54	29.41	29.46	29.22	29.66	29.56	29.73	29.57	29.66	29.77	29.95	29.95	30.03	29.79	0	0	0	0
ZMO0899	Glutamine-dependent NAD(+) synthetase (EC 6.3.5.1) (NAD(+) synthase [glutamine-hydrolyzing])	-0.102	0.299797	-0.296	0.00691785	30.49	30.43	30.4	30.4	30.66	30.46	30.75	30.74	30.6	30.34	30.17	30.44	30.25	30.23	30.32	0	0	0	0
ZMO0900	Glutamate--tRNA ligase 1 (EC 6.1.1.17) (Glutamyl-tRNA synthetase 1) (GluRS 1)	-0.0700005	0.44826	0.00800018	0.955824	31.63	31.64	31.57	31.58	31.27	31.61	31.48	31.69	31.75	31.51	31.84	31.69	31.68	31.59	31.28	0	0	0	0
ZMO0902	TonB-dependent receptor	0.9	0.0236304	-1.192	0.00253156	33.1	34.14	34.35	34.3	33.21	32.67	33.19	33.42	33.01	32.31	30.85	31.94	32	31.77	32.08	0	0	0	0
ZMO0903	2-isopropylmalate synthase (EC 2.3.3.13) (Alpha-IPM synthase) (Alpha-isopropylmalate synthase)	0.502001	0.00025	-1.218	0	32.82	32.81	32.82	32.77	32.83	32.18	32.34	32.5	32.26	32.26	31.12	31.07	31.21	30.98	31.07	0	0	0	0
ZMO0904	Beta-galactosidase (EC 3.2.1.23)	0.284	0.00264267	0.646	0.000298851	28.59	28.43	28.43	28.53	28.6	28.29	28.05	28.36	28.26	28.2	28.93	28.77	28.79	28.89	29.01	0	0	0	0
ZMO0905	Glucan biosynthesis protein MdoD (Periplasmic glucan biosynthesis protein MdoG)	0.260001	0.000506329	0.00800095	0.885252	32.58	32.61	32.58	32.63	32.71	32.35	32.42	32.25	32.45	32.34	32.36	32.4	32.38	32.28	32.43	0	0	0	0
ZMO0907	Glucan biosynthesis glucosyltransferase MdoH (Glycosyl transferase family 2)	0.0320004	0.835173	-0.341999	0.0078892	27.18	27.17	27.23	27.15	26.85	27.15	26.98	27	27.41	26.88	26.69	26.59	26.7	26.79	26.94	0	0	0	0
ZMO0908	Lipopolysaccharide biosynthesis protein (Putative capsule polysaccharide export protein)	-0.082	0.34535	-0.402	0.000311377	29.47	29.37	29.32	29.35	29	29.41	29.42	29.31	29.37	29.41	28.99	28.98	28.89	29.11	28.94	0	0	0	0
ZMO0909	Glycosyl transferase group 1 (Putative UDP-glucose-glycogen glucosyltransferase)	-0.0139999	0.907885	0.0959999	0.0192274	27.86	27.81	27.81	27.54	27.51	27.81	27.67	27.69	27.67	27.76	27.85	27.89	27.78	27.81	27.75	0	0	0	0
ZMO0910	ABC transporter related protein (ATPase component of polysaccharide export system)	-0.408	0.000517413	0.0360001	0.552314	27.36	27.63	27.43	27.54	27.43	27.92	27.85	27.96	27.95	27.75	27.89	27.79	28.02	28.02	27.89	0	0	0	0
ZMO0911	Polysaccharide export protein (Polysaccharide export system periplasmic protein)	0.112	0.00205995	-0.324	0	31.32	31.27	31.3	31.37	31.39	31.2	31.2	31.24	31.24	31.21	30.86	30.94	30.85	30.88	30.94	0	0	0	0
ZMO0912	DUF885 domain-containing protein	0.2	0.0682211	-0.309999	0.00941208	33.05	33.05	33.05	33.09	33.19	32.92	32.88	32.53	33.1	33	32.47	32.69	32.56	32.6	32.56	0	0	0	0
ZMO0913	Branched-chain-amino-acid aminotransferase (EC 2.6.1.42)	-0.362	0.00179006	-0.0240005	0.860566	32.56	32.48	32.53	32.47	32.54	32.95	32.71	33.13	32.82	32.78	33.17	32.78	32.76	32.74	32.82	0	0	0	0
ZMO0914	Bifunctional protein FolD [Includes: Methylenetetrahydrofolate dehydrogenase (EC 1.5.1.5); Methenyltetrahydrofolate cyclohydrolase (EC 3.5.4.9)]	-0.22	0.00895238	0.415999	0.00029582	32.33	32.19	32.12	32.35	32.18	32.63	32.47	32.35	32.42	32.4	32.94	32.92	32.8	32.92	32.77	0	0	0	0
ZMO0915	Copper-translocating P-type ATPase	0.97	0.00120354	0.758	0.000557457	28.71	28.73	28.06	28.14	28.34	27.84	27.54	27.46	27.16	27.13	28.25	28.21	28.14	28.14	28.18	0	0	0	0
ZMO0916	Heavy metal transport/detoxification protein	-0.167999	0.388574	0.0920002	0.504019	27.5	27.9	27.79	27.87	26.94	27.88	27.72	27.74	27.69	27.81	27.75	27.67	27.77	28.39	27.72	0	0	0	0
ZMO0917	2-nitropropane dioxygenase NPD (2-nitropropane dioxygenase, NPD)	0.199999	0.0074499	-0.0560001	0.312918	31.8	31.73	31.73	31.82	31.88	31.53	31.43	31.64	31.69	31.67	31.6	31.61	31.47	31.46	31.54	0	0	0	0
ZMO0918	Catalase (EC 1.11.1.6)	1.388	7.27273e-05	0.514	0.00169805	32.09	32.1	32.08	32.09	32.09	30.79	30.98	30.84	30.47	30.43	31.21	31.36	31.27	31.18	31.06	0	0	0	0
ZMO0919	Diguanylate cyclase with beta propeller sensor	1.52	0.00037037	0.45	0.000859002	28.88	28.48	28.29	28.97	27.85	26.98	26.93	27	26.97	26.99	27.58	27.29	27.68	27.3	27.27	0	0	0	0
ZMO0920	Uncharacterized protein	0.3	0.0143207	0.296	0.0412233	28.34	28.13	28.17	28	28.3	27.76	27.98	28.11	27.67	27.92	28.14	28.21	28.32	27.78	28.47	0	0	0	0
ZMO0921	Uncharacterized protein	0.17	0.000821549	0.00800018	0.852772	29.62	29.68	29.63	29.64	29.74	29.48	29.52	29.55	29.49	29.42	29.49	29.49	29.48	29.44	29.6	0	0	0	0
ZMO0923	Arginine biosynthesis bifunctional protein ArgJ [Cleaved into: Arginine biosynthesis bifunctional protein ArgJ alpha chain; Arginine biosynthesis bifunctional protein ArgJ beta chain] [Includes: Glutamate N-acetyltransferase (EC 2.3.1.35) (Ornithine acetyltransferase) (OATase) (Ornithine transacetylase); Amino-acid acetyltransferase (EC 2.3.1.1) (N-acetylglutamate synthase) (AGSase)]	-0.339999	0.000314607	-0.0779999	0.189569	31.01	31.03	31	31.03	30.98	31.4	31.36	31.39	31.38	31.22	31.25	31.46	31.29	31.14	31.22	0	0	0	0
ZMO0924	Protein translocase subunit SecA	0.0479996	0.290506	-0.14	0.01733	32.7	32.68	32.65	32.73	32.76	32.65	32.65	32.6	32.8	32.58	32.47	32.46	32.54	32.46	32.65	0	0	0	0
ZMO0925	Cold-shock DNA-binding domain protein	-0.396	0.128079	0.186	0.287038	27.05	27.5	27.55	26.76	26.52	27.63	27.54	26.92	27.56	27.71	27.44	27.44	27.88	28	27.53	0	0	0	0
ZMO0926	Mammalian cell entry related domain protein (Outer membrane lipid asymmetry maintenance protein MlaD)	0.374	0.000566802	0.0239994	0.747479	28.42	28.36	28.42	28.52	28.41	27.91	27.93	28.1	28.2	28.12	28.06	28.14	27.98	28.09	28.11	0	0	0	0
ZMO0927	Leucyl/phenylalanyl-tRNA--protein transferase (EC 2.3.2.6) (L/F-transferase) (Leucyltransferase) (Phenyalanyltransferase)	-0.626	0.00297	0.774	0.000672986	24.72	24.25	24.83	24.34	24.39	25.07	25.38	25.2	25.17	24.84	25.99	25.53	26.09	25.81	26.11	0	0	0	0
ZMO0928	Peptidase S58 DmpA	0.132	0.00843704	-0.222001	0.00037883	26.96	27.03	27.01	26.91	26.87	26.77	26.89	26.82	26.77	26.87	26.55	26.6	26.68	26.63	26.55	0	0	0	0
ZMO0935	Glutathione S-transferase domain protein	0.552	0.0104323	1.714	0	29.68	30.07	29.62	30.16	29.5	29.05	29.19	29.26	29.1	29.67	30.91	31.08	30.96	31.08	30.81	0	0	0	0
ZMO0937	Aromatic-amino-acid transaminase (EC 2.6.1.57)	0.346	0.000512315	0.0140003	0.861085	31.22	31.28	31.39	31.28	31.32	30.96	30.88	30.92	31.12	30.88	30.85	30.89	31	30.98	31.11	0	0	0	0
ZMO0938	Alkaline phosphatase PhoD (ALPI) (EC 3.1.3.1) (Type I phosphodiesterase/nucleotide pyrophosphatase)	0.174	0.0103132	-0.0520004	0.353555	30.23	30.23	30.26	30.4	30.37	30.11	30.06	30.03	30.25	30.17	30.01	30.13	30.04	30.21	29.97	0	0	0	0
ZMO0939	Guanine deaminase (Guanase) (EC 3.5.4.3) (Guanine aminohydrolase)	0.294001	0.000854369	0.152	0.0270058	26.95	26.98	27.03	27.18	27.19	26.82	26.75	26.74	26.83	26.72	26.85	27.03	26.89	26.76	27.09	0	0	0	0
ZMO0940	MarR family transcriptional regulator (Transcriptional regulator, MarR family)	-0.0159996	0.969794	0.744	0.000291139	24.62	24.15	24.88	24.52	23.44	24.65	24.39	24.3	24.06	24.29	25.07	25.19	24.97	25.21	24.97	0	0	0	0
ZMO0941	NAD-dependent epimerase/dehydratase	0.691888	0.0328045	0.439113	0.179223	25.07	25.2	25.57	25.35	25.56	25.05	23.8896	25.17	24.1593	25.0217	25.1	24.63	24.71	25.1707	25.8754	0	3	2	5
ZMO0942	Sucrose-6-phosphate hydrolase (Sucrase) (EC 3.2.1.26) (Invertase)	0.612	0.000282828	0.716	0.000268908	27.69	27.64	27.61	27.63	27.68	27.04	27.24	27.08	26.86	26.97	27.64	27.65	27.76	27.97	27.75	0	0	0	0
ZMO0945	Aldose 1-epimerase (Galactose mutarotase-like structural superfamily protein)	-0.668	6.45161e-05	0.45	0.000376731	29.94	30.03	29.8	29.9	29.8	30.59	30.57	30.65	30.56	30.44	31.05	31.03	31.18	30.79	31.01	0	0	0	0
ZMO0946	Trigger factor (TF) (EC 5.2.1.8) (PPIase)	-0.185999	0.00335514	-0.399999	0.000339869	35.67	35.73	35.75	35.88	35.83	36.03	35.92	35.91	35.93	36	35.64	35.55	35.57	35.45	35.58	0	0	0	0
ZMO0947	Glycosyl transferase family 2	0.390165	0.248664	-0.421145	0.397637	25.95	26.29	26.23	26.26	26.16	26.15	24.5492	26.27	26.08	25.89	24.7463	24.0771	25.99	25.8	26.22	0	1	2	3
ZMO0948	ATP-dependent Clp protease proteolytic subunit (EC 3.4.21.92) (Endopeptidase Clp)	0.182001	0.0233634	0.242001	0.00172632	32.41	32.58	32.5	32.47	32.3	32.26	32.44	32.19	32.16	32.3	32.47	32.52	32.53	32.44	32.6	0	0	0	0
ZMO0949	ATP-dependent Clp protease ATP-binding subunit ClpX	0.271999	0.000297297	0.131998	0.028492	33.17	33.21	33.12	33.24	33.23	32.9	32.83	32.95	32.98	32.95	33.06	33.1	33.07	32.87	33.17	0	0	0	0
ZMO0950	GCN5-related N-acetyltransferase	-0.104	0.507373	1.234	0	24.79	24.68	25.13	25.02	24.48	25.14	24.7	24.92	24.79	25.07	26.27	26.18	26.25	26.02	26.07	0	0	0	0
ZMO0951	Coproporphyrinogen oxidase (EC 1.3.3.3)	0.14	0.192386	-0.148	0.309303	28.29	28.4	28.45	28.38	28.32	28.44	28.11	28.05	28.49	28.05	28.18	28.2	28.39	27.73	27.9	0	0	0	0
ZMO0952	tRNA (cytidine(34)-2'-O)-methyltransferase (EC 2.1.1.207) (tRNA (cytidine/uridine-2'-O-)-methyltransferase TrmL)	0.0719997	0.429818	0.0880001	0.298424	26.82	26.8	26.85	26.66	26.6	26.75	26.65	26.54	26.9	26.53	26.79	26.68	26.6	26.82	26.92	0	0	0	0
ZMO0956	Ubiquinol-cytochrome c reductase iron-sulfur subunit (EC 7.1.1.8)	0.124	0.18832	0.145999	0.0105629	27.01	27.23	27.19	27.27	26.85	27.04	26.85	26.95	26.99	27.1	27.22	27.1	27.13	27.15	27.06	0	0	0	0
ZMO0958	Cytochrome c1	0.0340004	0.522917	-0.225999	0.00215808	27.32	27.36	27.27	27.39	27.27	27.25	27.15	27.33	27.4	27.31	27.04	27.02	27.02	27.03	27.2	0	0	0	0
ZMO0961	Class I cytochrome c (Cytochrome c class I)	-0.128	0.0322316	0.158	0.0328126	28.88	28.81	28.75	28.67	28.72	28.9	28.79	28.88	28.88	29.02	28.95	29.13	28.97	28.96	29.25	0	0	0	0
ZMO0962	N-acetylglucosamine-6-phosphate deacetylase (EC 3.5.1.25)	-0.0439999	0.241478	-0.0739994	0.0507871	28.84	28.87	28.9	28.84	28.78	28.99	28.92	28.86	28.82	28.86	28.78	28.87	28.87	28.78	28.78	0	0	0	0
ZMO0963	TetR family transcriptional regulator (Transcriptional regulator, TetR family)	-0.776	0.00514043	0.566	0.00769274	28.05	28.03	28.09	28.06	27.43	28.51	28.84	29.14	28.84	28.21	29.13	29.46	29.11	29.49	29.18	0	0	0	0
ZMO0964	NodT family RND efflux system outer membrane lipoprotein (RND efflux system, outer membrane lipoprotein, NodT family)	0.402	0.00337529	0.0260002	0.856652	30.65	30.6	30.81	30.86	30.79	30.3	30.52	30.06	30.49	30.33	30.42	30.4	30.08	30.57	30.36	0	0	0	0
ZMO0965	Efflux pump membrane protein	0.364001	0.000517241	-0.118	0.0409515	32.81	32.86	32.88	32.83	32.99	32.62	32.41	32.53	32.61	32.38	32.35	32.43	32.45	32.32	32.41	0	0	0	0
ZMO0970	Purine nucleoside permease	0.276	0.0466913	-0.0539997	0.806192	29.74	29.79	29.74	29.89	29.95	29.42	29.9	29.21	29.67	29.53	29.03	29.87	29.42	29.46	29.68	0	0	0	0
ZMO0971	Adenine deaminase (ADE) (EC 3.5.4.2) (Adenine aminohydrolase) (AAH)	0.0919998	0.507346	-0.686	0.000373626	29.69	29.81	30	29.82	29.45	29.79	29.73	29.32	29.68	29.79	29.07	28.75	29.11	28.91	29.04	0	0	0	0
ZMO0972	Hopanoid biosynthesis associated glycosyl transferase protein HpnI	0.0259998	0.904428	-0.376	0.00936388	26.24	25.8	25.97	25.79	26.18	26.08	26.31	25.7	25.97	25.79	25.72	25.57	25.42	25.51	25.75	0	0	0	0
ZMO0973	Hopanoid biosynthesis associated radical SAM protein HpnJ	0.0459999	0.332807	-0.566	0	33.12	33.05	33.06	33.2	33.14	33.18	33.12	33.04	33.01	32.99	32.52	32.44	32.54	32.47	32.54	0	0	0	0
ZMO0974	Hopanoid biosynthesis associated protein HpnK	-0.426	0.121218	-0.954	0.00714245	29.4	30.37	29.89	29.85	29.12	29.58	30.26	30.34	30.27	30.31	28.8	30.1	29.43	29.01	28.65	0	0	0	0
ZMO0976	Aldo/keto reductase (Xylose reductase)	0.268001	0.0543406	0.464	0.00165642	32.11	32.31	32.28	32.02	31.86	32.03	32.1	31.8	31.64	31.67	32.29	32.48	32.35	32.23	32.21	0	0	0	0
ZMO0978	Periplasmic binding protein	0.39	0.00812687	0.0299999	0.894182	25.24	25.61	25.21	25.62	25.09	24.93	25.01	25.06	24.94	24.88	25.06	25.28	24.97	25.31	24.35	0	0	0	0
ZMO0979	TonB-dependent receptor	0.348001	0.210262	-1.312	8.16327e-05	31.12	31.15	31.11	31.15	29.91	30.47	30.55	30.21	30.75	30.72	29.3	29.13	29.11	29.28	29.32	0	0	0	0
ZMO0980	Beta sliding clamp	0.128	0.022318	-0.336	0.00224621	33.48	33.44	33.47	33.51	33.51	33.26	33.3	33.4	33.51	33.3	33.1	32.76	33.09	33	33.14	0	0	0	0
ZMO0981	ABC transporter ATP-binding protein (ABC transporter related protein)	-0.228	0.00525738	-0.358	0.00116335	26.13	26.05	26.02	26.15	26.02	26.41	26.36	26.1	26.33	26.31	25.92	25.94	26.08	25.77	26.01	0	0	0	0
ZMO0984	Lipoprotein NlpD (Peptidase M23)	-0.184	0.0104782	0.116	0.105606	27.15	27.05	27.13	27.05	27.32	27.23	27.3	27.35	27.4	27.34	27.51	27.55	27.43	27.18	27.53	0	0	0	0
ZMO0985	5'-nucleotidase SurE (EC 3.1.3.5) (Nucleoside 5'-monophosphate phosphohydrolase)	-0.362	0.00320792	-0.264	0.0017	30.62	30.76	30.78	30.75	30.41	31.13	31.06	30.85	31.04	31.05	30.68	30.83	30.87	30.69	30.74	0	0	0	0
ZMO0986	Serine--tRNA ligase (EC 6.1.1.11) (Seryl-tRNA synthetase) (SerRS) (Seryl-tRNA(Ser/Sec) synthetase)	-0.241999	0.000527919	-0.31	0.000351906	31.79	31.81	31.84	31.87	31.99	32.08	32.09	32.12	32.12	32.1	31.88	31.8	31.65	31.73	31.9	0	0	0	0
ZMO0987	RNA polymerase-binding transcription factor DksA	0.336	0.00487636	-0.048	0.597045	31.76	31.9	31.48	31.81	31.55	31.41	31.33	31.4	31.43	31.25	31.29	31.53	31.4	31.05	31.31	0	0	0	0
ZMO0989	Heat shock protein Hsp20 (Heat-shock protein IbpA)	-0.148	0.319918	0.734	0.000342857	27.51	27.84	28.06	27.73	27.34	27.79	27.69	27.82	27.84	28.08	28.52	28.69	28.76	28.68	28.24	0	0	0	0
ZMO0992	Peptidase S10 serine carboxypeptidase	-0.208	0.177612	0.158	0.245582	30.97	30.81	30.89	31.2	31.25	31.2	31.06	30.99	31.67	31.24	31.4	31.66	31.35	31.39	31.15	0	0	0	0
ZMO0994	Uncharacterized protein	1.392	0.000148148	0.446	0.000252632	32.77	33.02	33.1	32.94	33.11	31.69	31.6	31.72	31.47	31.5	32.05	32.12	32.11	31.95	31.98	0	0	0	0
ZMO0997	KHG/KDPG aldolase [Includes: 4-hydroxy-2-oxoglutarate aldolase (EC 4.1.3.16) (2-keto-4-hydroxyglutarate aldolase) (KHG-aldolase); 2-dehydro-3-deoxy-phosphogluconate aldolase (EC 4.1.2.14) (2-keto-3-deoxy-6-phosphogluconate aldolase) (KDPG-aldolase) (Phospho-2-dehydro-3-deoxygluconate aldolase) (Phospho-2-keto-3-deoxygluconate aldolase)]	-0.381999	0.000813333	0.264001	0.00391437	35.03	34.83	34.96	35.05	35.08	35.54	35.3	35.28	35.46	35.28	35.73	35.49	35.55	35.68	35.73	0	0	0	0
ZMO0998	Peptide methionine sulfoxide reductase MsrA (Protein-methionine-S-oxide reductase) (EC 1.8.4.11) (Peptide-methionine (S)-S-oxide reductase) (Peptide Met(O) reductase)	1.526	8.88889e-05	0.67	0.000270833	26.52	26.42	26.46	26.19	26.09	24.76	24.98	24.65	24.88	24.78	25.56	25.35	25.45	25.61	25.43	0	0	0	0
ZMO0999	Threonylcarbamoyl-AMP synthase (TC-AMP synthase) (EC 2.7.7.87) (L-threonylcarbamoyladenylate synthase)	-0.00200005	0.976854	-0.172	0.00256954	27.89	27.78	27.75	27.9	27.76	27.78	27.85	27.76	27.9	27.8	27.54	27.74	27.7	27.61	27.64	0	0	0	0
ZMO1000	5-methyltetrahydropteroyltriglutamate--homocysteine methyltransferase (EC 2.1.1.14) (Cobalamin-independent methionine synthase) (Methionine synthase, vitamin-B12 independent isozyme)	0.41	0.000241379	-0.506001	8e-05	36.78	36.73	36.74	36.91	36.81	36.4	36.44	36.45	36.36	36.27	35.81	35.95	35.87	35.84	35.92	0	0	0	0
ZMO1002	Phosphoglucosamine mutase (EC 5.4.2.10)	-0.172	0.0387558	-0.384	0.0116658	30.44	30.41	30.37	30.42	30.38	30.68	30.54	30.38	30.79	30.49	30.35	29.93	30.38	29.9	30.4	0	0	0	0
ZMO1003	Bifunctional hydroxymethylpyrimidine/phosphomethylpyrimidine kinase (Phosphomethylpyrimidine kinase) (EC 2.7.4.7)	0.162	0.210209	-0.198	0.0787543	29.77	29.98	29.8	29.54	29.97	29.54	29.82	29.52	29.92	29.45	29.57	29.34	29.44	29.28	29.63	0	0	0	0
ZMO1004	Ribonuclease HII (RNase HII) (EC 3.1.26.4)	-0.070863	0.710455	0.321999	0.0253052	25.57	25.62	25.41	25.63	24.8357	25.52	25.53	25.56	25.36	25.45	25.69	25.75	26.3	25.55	25.74	1	0	0	1
ZMO1005	Methyltransferase (EC 2.1.1.-)	0.144	0.0234903	-0.0560001	0.284806	28.5	28.51	28.36	28.55	28.4	28.36	28.25	28.46	28.27	28.26	28.33	28.15	28.34	28.2	28.3	0	0	0	0
ZMO1006	Dihydropteroate synthase (EC 2.5.1.15)	0.142	0.00771984	-0.0599995	0.161357	29.71	29.69	29.58	29.58	29.56	29.47	29.41	29.47	29.57	29.49	29.48	29.53	29.41	29.34	29.35	0	0	0	0
ZMO1007	UPF0187 domain-containing protein	1.142	0.000114286	0.468	0.00161314	28.19	28.08	28.06	28.04	27.96	26.88	26.95	27.12	26.91	26.76	27.24	27.27	27.31	27.42	27.72	0	0	0	0
ZMO1008	FAD linked oxidase domain protein (Glycolate oxidase subunit GlcD)	-0.05	0.583348	1.294	0	30	30.08	30.16	30.38	30.13	30.3	30.3	30.07	30.23	30.1	31.44	31.49	31.59	31.55	31.4	0	0	0	0
ZMO1009	SapC family protein	0.262	0.0343689	0.676	0	32.26	32.52	32.37	32.21	31.94	32.19	31.92	31.95	31.99	31.94	32.64	32.66	32.71	32.73	32.63	0	0	0	0
ZMO1012	Uncharacterized protein	-0.0899998	0.0519022	-0.594	6.66667e-05	27.53	27.6	27.48	27.57	27.54	27.58	27.77	27.59	27.58	27.65	27.06	27.14	26.99	27.09	26.92	0	0	0	0
ZMO1013	dTTP/UTP pyrophosphatase (dTTPase/UTPase) (EC 3.6.1.9) (Nucleoside triphosphate pyrophosphatase) (Nucleotide pyrophosphatase) (Nucleotide PPase)	0.0419994	0.728496	-0.444	0.000245211	28.39	28.38	28.83	28.38	28.32	28.34	28.43	28.47	28.44	28.41	28.02	28.08	28.06	27.8	27.91	0	0	0	0
ZMO1014	Translation initiation factor IF-1	-0.506	0.00959279	0.574	0.00153223	29.66	29.95	29.81	29.77	29.28	30.24	30.48	30.11	29.86	30.31	30.8	30.82	31.01	30.67	30.57	0	0	0	0
ZMO1015	DUF330 domain-containing protein	0.756	0.347927	0.809999	0.0296256	27.1	27.02	27.25	27.16	30.52	27.29	26.85	25.85	27.93	27.35	27.7	27.84	27.97	27.97	27.84	0	0	0	0
ZMO1016	MCE family protein (Mammalian cell entry related domain protein)	-0.177999	0.169309	0.312	0.0380889	29.92	29.83	29.79	29.93	30.13	30.16	29.98	29.88	30.49	29.98	30.15	30.64	30.61	30.38	30.27	0	0	0	0
ZMO1017	ABC transporter related protein (Iron ABC transporter ATP-binding protein)	-0.212	0.00647465	0.376	0.000276596	29.07	29.04	29.09	29.06	28.84	29.23	29.29	29.33	29.13	29.18	29.66	29.62	29.63	29.57	29.56	0	0	0	0
ZMO1018	DUF140 domain-containing protein	0.0120003	0.936296	-0.0140003	0.918592	26.61	26.34	26.6	26.42	26.4	26.69	26.4	26.55	26.18	26.49	26.39	26.4	26.3	26.64	26.51	0	0	0	0
ZMO1019	Deoxyhypusine synthase-like protein (EC 2.5.-.-)	-0.486	0.00074386	-0.84	8.24742e-05	33.36	33.24	33.14	33.27	33.57	33.88	33.7	33.91	33.84	33.68	32.91	32.98	33	32.81	33.11	0	0	0	0
ZMO1020	Diaminopimelate decarboxylase LysA (Orn/DAP/Arg decarboxylase 2)	-1.25	0.000325581	-1.274	0.000252427	27.37	27.18	27	27.16	27.04	28.29	28.37	28.81	28.36	28.17	27.06	26.95	27.44	26.95	27.23	0	0	0	0
ZMO1021	Alpha/beta fold family hydrolase-like protein	0.408	0.007625	0.224	0.0295497	31.58	31.38	31.45	31.79	31.98	31.28	31.31	31.12	31.26	31.17	31.4	31.44	31.78	31.23	31.41	0	0	0	0
ZMO1022	Cysteine desulfurase NifS/SufS	0.0200005	0.78878	-0.296	0.00369753	29.62	29.61	29.62	29.64	29.48	29.43	29.59	29.71	29.64	29.5	29.35	29.22	29.06	29.33	29.43	0	0	0	0
ZMO1023	7-cyano-7-deazaguanine synthase (EC 6.3.4.20) (7-cyano-7-carbaguanine synthase) (PreQ(0) synthase) (Queuosine biosynthesis protein QueC)	0.167999	0.320593	-0.314	0.119766	29.48	29.21	29.51	29.15	28.76	29.02	29.04	28.85	29.37	28.99	28.76	28.22	28.5	29.36	28.86	0	0	0	0
ZMO1025	Anaerobic ribonucleoside-triphosphate reductase	-0.668	0.000749117	-0.842	8.69565e-05	30.69	31.15	31.18	31.13	30.69	31.64	31.73	31.61	31.67	31.53	30.68	30.87	30.7	30.99	30.73	0	0	0	0
ZMO1026	Uncharacterized protein	-1.652	0.000133333	-0.259999	0.0157139	27.83	27.81	27.72	27.54	27.69	29.67	29.4	29.23	29.33	29.22	29.18	29.04	29.07	28.99	29.27	0	0	0	0
ZMO1027	Anaerobic ribonucleoside-triphosphate reductase activating protein (Pyruvate-formate lyase-activating enzyme RflA)	-1.318	0.000382979	0.338	0.00298065	24.47	25.06	25.18	25.12	24.39	26.37	25.88	26.21	26.26	26.09	26.55	26.49	26.42	26.56	26.48	0	0	0	0
ZMO1029	ABC transporter related protein	0.414	0.000314286	-0.593999	0.000338369	27.59	27.44	27.56	27.45	27.38	27.18	26.98	27.05	27.05	27.09	26.49	26.2	26.7	26.55	26.44	0	0	0	0
ZMO1032	Dual-specificity RNA methyltransferase RlmN (EC 2.1.1.192) (23S rRNA (adenine(2503)-C(2))-methyltransferase) (23S rRNA m2A2503 methyltransferase) (Ribosomal RNA large subunit methyltransferase N) (tRNA (adenine(37)-C(2))-methyltransferase) (tRNA m2A37 methyltransferase)	-0.452	0.00027451	-1.12	0	30.29	30.42	30.36	30.5	30.28	30.8	30.78	30.86	30.9	30.77	29.65	29.83	29.6	29.51	29.92	0	0	0	0
ZMO1033	Cyclopropane fatty-acyl-phospholipid synthase Cfa (Cyclopropane-fatty-acyl-phospholipid synthase) (EC 2.1.1.79)	-0.28	0.00101266	0.328	0.000380952	29.5	29.23	29.4	29.39	29.42	29.67	29.67	29.58	29.77	29.65	29.96	30.03	29.85	30.06	30.08	0	0	0	0
ZMO1034	Calcium-binding EF-hand-containing protein	-0.154001	0.168177	0.821999	0.000248804	33.52	33.3	33.45	33.26	33.05	33.55	33.54	33.64	33.31	33.31	34.16	34.25	34.21	34.53	34.31	0	0	0	0
ZMO1036	Argininosuccinate synthase (EC 6.3.4.5) (Citrulline--aspartate ligase)	-0.221999	0.00200548	-0.0879997	0.0540528	34.1	34.09	34.13	34.13	34.32	34.37	34.37	34.39	34.44	34.31	34.29	34.37	34.34	34.14	34.3	0	0	0	0
ZMO1039	Ribonucleoside-diphosphate reductase (EC 1.17.4.1)	1.36	0	-0.416	0.000257426	32.89	32.86	32.9	32.86	32.91	31.44	31.45	31.53	31.65	31.55	31.04	31.13	31.07	31.11	31.19	0	0	0	0
ZMO1040	TonB-dependent receptor	0.709999	0.0188063	-0.0119999	0.972325	31.83	31.65	31.67	31.68	31.97	31.07	31.04	30.17	31.6	31.37	30.79	31.19	31.1	31.26	30.85	0	0	0	0
ZMO1041	NUDIX hydrolase (NUDIX-like hydrolase)	0.0139999	0.938487	-0.344	0.0115161	27.45	27.34	27.32	27.27	26.91	27.19	27.37	27.39	26.95	27.32	26.83	27.01	26.84	26.65	27.17	0	0	0	0
ZMO1042	DUF477 domain-containing protein	0.490001	0.000536082	0.05	0.444203	26.79	26.74	26.69	26.91	27.08	26.38	26.33	26.38	26.39	26.28	26.38	26.41	26.48	26.18	26.56	0	0	0	0
ZMO1043	LemA family protein	0.36	0.0153115	0.372	0.0064721	29.34	29.64	29.29	29.66	29.3	29.27	29.24	28.84	28.92	29.16	29.23	29.4	29.62	29.62	29.42	0	0	0	0
ZMO1044	Large-conductance mechanosensitive channel	0.4	0.000372671	-0.64	0.000302326	30.13	30.23	30.07	30.11	30.18	29.63	29.79	29.89	29.74	29.67	29.07	29.05	29.02	29.3	29.08	0	0	0	0
ZMO1047	Phosphate-binding protein PstS	0.0419998	0.408172	-0.0220001	0.724749	30.52	30.4	30.63	30.64	30.5	30.46	30.49	30.46	30.54	30.53	30.57	30.53	30.55	30.3	30.42	0	0	0	0
ZMO1048	Phosphate transport system permease protein	0.59235	0.305914	0.0720005	0.922864	24.7439	23.41	25.31	23.36	24.7078	23.9	24.86	23.81	22.45	23.55	24.19	22.86	23.69	25.11	23.08	2	0	0	2
ZMO1049	Phosphate transport system permease protein PstA	0.0579998	0.438625	-0.794532	0.0466883	25.74	25.69	25.63	25.88	25.49	25.66	25.53	25.69	25.63	25.63	23.8319	25.0611	24.0341	25.8	25.4402	0	0	4	4
ZMO1050	Phosphate import ATP-binding protein PstB (EC 7.3.2.1) (ABC phosphate transporter) (Phosphate-transporting ATPase)	-0.0520008	0.554171	0.3	0.000798206	31.08	31	30.97	31.06	30.74	31.11	30.93	30.95	30.95	31.17	31.33	31.25	31.35	31.4	31.28	0	0	0	0
ZMO1052	Phosphoribosylaminoimidazole-succinocarboxamide synthase (EC 6.3.2.6) (SAICAR synthetase)	0.174001	0.0785437	-0.0519981	0.351329	32.8	33	32.88	32.94	32.49	32.62	32.69	32.69	32.64	32.6	32.58	32.79	32.55	32.45	32.61	0	0	0	0
ZMO1054	DNA topoisomerase 4 subunit A (EC 5.99.1.3) (Topoisomerase IV subunit A)	-0.0440002	0.834451	-0.992	0.000256	29.49	29.74	28.97	29.65	29.44	29.36	29.37	29.66	29.73	29.39	28.33	28.26	28.55	28.77	28.64	0	0	0	0
ZMO1055	Bifunctional diguanylate cyclase (GGDEF)/phosphodiesterase (Diguanylate cyclase/phosphodiesterase)	0.604	0.000521739	-0.362	0.000671395	28.84	28.55	28.66	28.34	28.58	28.08	27.79	28.02	27.98	28.08	27.63	27.54	27.55	27.69	27.73	0	0	0	0
ZMO1056	Polynucleotide adenylyltransferase (Polynucleotide adenylyltransferase region)	-0.757999	0.000261682	-0.756	8.42105e-05	28.61	28.67	28.6	28.53	28.28	29.37	29.3	29.41	29.24	29.16	28.56	28.46	28.55	28.68	28.45	0	0	0	0
ZMO1057	GCN5-related N-acetyltransferase	-1.034	0.000294737	-0.87	0.000313253	28.07	28.35	28.27	28.04	27.96	29.2	29.2	29.41	28.93	29.12	28.37	28.38	28.38	28.18	28.2	0	0	0	0
ZMO1059	Dihydroneopterin aldolase	-0.402	0.0248665	-0.0279999	0.852812	28.31	28.32	27.81	27.86	27.84	28.39	28.45	28.71	28.49	28.11	28.63	28.29	28.49	28.36	28.24	0	0	0	0
ZMO1060	Superoxide dismutase (EC 1.15.1.1)	1.648	0.000256881	0.466	0.0078	31.54	32.02	31.89	31.62	31.08	30.04	30.1	29.94	29.72	30.11	30.52	30.4	30.68	30.67	29.97	0	0	0	0
ZMO1061	Fis family sigma54-specific transcriptional acivator (Sigma54 specific transcriptional acivator, PspF, Fis family)	0.180001	0.0729417	-0.14	0.355831	25.86	25.76	25.91	25.94	25.85	25.38	25.74	25.62	25.88	25.8	25.83	25.3	25.26	25.44	25.89	0	0	0	0
ZMO1063	Phage shock protein A PspA (Phage shock protein A, PspA)	0.642	0.0129882	1.44	0.000247423	29.1	29.19	29.32	29.34	28.45	28.9	28.27	28.43	28.14	28.45	29.99	30.22	29.71	30.08	29.39	0	0	0	0
ZMO1065	Phage shock protein C PspC (Phage shock protein C, PspC)	0.119999	0.407933	0.157999	0.136339	25.47	25.84	25.46	25.65	25.11	25.42	25.54	25.29	25.48	25.2	25.49	25.22	25.68	25.74	25.59	0	0	0	0
ZMO1067	Fe-S metabolism associated SufE (Sulfur acceptor protein)	0.0819996	0.349911	0.91	0	28.38	28.09	28.3	28.1	28.19	28.36	28.08	28	28.11	28.1	29.06	29.06	29.02	29.12	28.94	0	0	0	0
ZMO1068	Uncharacterized protein	1.89751	0.0291445	2.97862	0.000247619	27.65	27.35	27.8	24.478	25.4064	25.463	24.9852	23.6762	24.071	25.0016	27.52	27.43	27.76	27.55	27.83	2	5	0	7
ZMO1069	Heat shock protein DnaJ domain protein	-0.192	0.336242	0.362	0.0529394	24.66	24.44	24.15	24.75	24.19	24.65	24.47	24.58	25.16	24.29	24.83	24.91	24.72	25.3	25.2	0	0	0	0
ZMO1070	Signal recognition particle receptor FtsY (SRP receptor)	-0.28	0.00357604	-0.318	0.000386364	29.39	29.41	29.45	29.38	29.11	29.67	29.6	29.72	29.55	29.6	29.3	29.25	29.24	29.46	29.3	0	0	0	0
ZMO1071	MiaB-like tRNA modifying enzyme (EC 1.3.1.74)	-0.118	0.0518763	-0.867999	0	29.22	29.12	29.16	29.24	29.02	29.38	29.26	29.15	29.31	29.25	28.53	28.45	28.38	28.28	28.37	0	0	0	0
ZMO1072	Diaminopimelate epimerase (DAP epimerase) (EC 5.1.1.7) (PLP-independent amino acid racemase)	0.0199997	0.740703	-0.288	0.00049	29.73	29.62	29.72	29.71	29.86	29.77	29.75	29.62	29.74	29.66	29.29	29.49	29.46	29.37	29.49	0	0	0	0
ZMO1075	Signal recognition particle protein (Fifty-four homolog)	-0.264001	0.00808255	-0.0640007	0.317177	32.08	32.13	32.14	32.03	31.75	32.39	32.24	32.24	32.27	32.31	32.21	32.22	32.2	32.44	32.06	0	0	0	0
ZMO1076	30S ribosomal protein S16	-0.260001	0.00322167	-0.438	0.00162909	36.01	36.08	35.94	36.12	36.15	36.27	36.45	36.19	36.29	36.4	35.95	36.01	35.92	35.54	35.99	0	0	0	0
ZMO1077	Ribosome maturation factor RimM	-0.29	0.00347222	-0.566	0.000333333	29.28	29.25	29.21	29.35	29.05	29.41	29.6	29.6	29.39	29.59	28.99	29.02	28.95	28.85	28.95	0	0	0	0
ZMO1078	tRNA (guanine-N(1)-)-methyltransferase (EC 2.1.1.228) (M1G-methyltransferase) (tRNA [GM37] methyltransferase)	-0.336	0.000741259	-0.859999	0	27.68	27.66	27.66	27.59	27.43	27.82	28.02	27.98	28	27.88	27	27.03	27.19	27.02	27.16	0	0	0	0
ZMO1079	50S ribosomal protein L19	-0.567999	0.000233333	-0.377999	0.000346821	33.56	33.46	33.47	33.53	33.24	33.98	34.05	33.92	34.05	34.1	33.53	33.65	33.8	33.68	33.55	0	0	0	0
ZMO1081	Uncharacterized protein	0.174	0.210219	0.136	0.208277	28.28	28.39	28.43	28.24	28.01	28.3	28.03	28.06	27.74	28.35	28.25	28.24	28.34	28.18	28.15	0	0	0	0
ZMO1084	Cyclic di-GMP-binding protein (Cellulose synthase regulatory subunit)	0.572	0.0347441	-0.309999	0.000857143	28.39	28.35	29.56	28.4	28.5	28.09	28	27.93	28.23	28.09	27.78	27.69	27.85	27.68	27.79	0	0	0	0
ZMO1085	Cellulose synthase operon C domain protein	0.235999	0.0224292	-0.472	0.00184669	30.66	30.65	30.88	30.65	30.8	30.31	30.54	30.33	30.67	30.61	29.93	30.19	29.84	29.89	30.25	0	0	0	0
ZMO1086	Glucanase (EC 3.2.1.-)	0.278	0.141524	0.304	0.0747226	29.09	29.11	29.11	29.09	28.77	28.66	28.28	29.06	29.2	28.58	28.92	29.04	29.07	29.13	29.14	0	0	0	0
ZMO1087	Lytic murein transglycosylase (Membrane-bound lytic murein transglycosylase A)	0.0900002	0.736304	0.350001	0.000803493	29.99	29.86	29.49	30.05	28.93	29.67	29.4	29.59	29.63	29.58	29.94	30.04	30	29.87	29.77	0	0	0	0
ZMO1088	Endolytic peptidoglycan transglycosylase RlpA (EC 4.2.2.-)	0.214	0.141364	1.232	0.000242991	26.11	25.8	26.06	25.91	26.07	25.69	25.66	26.24	25.5	25.79	27.04	27.14	26.76	27.04	27.06	0	0	0	0
ZMO1089	D-alanyl-D-alanine carboxypeptidase DacC (Serine-type D-Ala-D-Ala carboxypeptidase) (EC 3.4.16.4)	0.0920002	0.137839	0.44	0.000290503	30.7	30.54	30.74	30.65	30.79	30.58	30.55	30.54	30.75	30.54	30.95	31.08	31.07	31	31.06	0	0	0	0
ZMO1090	Thymidylate kinase (EC 2.7.4.9) (dTMP kinase)	-0.0799999	0.0622821	0.338	0.000300578	28.9	28.9	29	28.79	28.83	28.99	28.99	28.98	28.91	28.95	29.34	29.34	29.37	29.19	29.27	0	0	0	0
ZMO1091	DNA polymerase III subunit delta (DNA polymerase III, delta prime subunit)	-0.063076	0.857022	0.462	0.00222828	25.33	24.0246	25.38	24.93	24.87	24.77	25.02	24.92	25.17	24.97	25.73	25.21	25.34	25.54	25.34	1	0	0	1
ZMO1092	Methionine--tRNA ligase (EC 6.1.1.10) (Methionyl-tRNA synthetase) (MetRS)	-0.0599998	0.1415	-0.24	0.000776256	32.07	32.08	32.06	32.23	32.05	32.13	32.2	32.2	32.16	32.1	31.89	32.06	31.94	31.83	31.87	0	0	0	0
ZMO1093	Hydrolase, TatD family (TatD family deoxyribonuclease)	-0.194	0.134571	0.118	0.0139798	29.5	29.57	29.85	29.53	29.11	29.79	29.65	29.7	29.62	29.77	29.79	29.88	29.9	29.78	29.77	0	0	0	0
ZMO1094	Beta-lactamase domain protein (Metallo-beta-lactamase-like protein)	0.106	0.0700417	0.068	0.420691	27.84	27.81	27.79	27.94	27.91	27.74	27.6	27.81	27.87	27.74	27.84	27.59	27.73	28.02	27.92	0	0	0	0
ZMO1095	MazG family protein (Nucleoside triphosphate pyrophosphohydrolase MazG)	-0.122001	0.115501	-0.0980003	0.310694	27.64	27.36	27.42	27.49	27.32	27.52	27.75	27.54	27.54	27.49	27.53	27.57	27.12	27.5	27.63	0	0	0	0
ZMO1096	Ribonuclease R (RNase R) (EC 3.1.13.1)	0.604	0.000341463	0.00400009	0.959875	30.45	30.33	30.4	30.36	30.47	29.71	29.75	29.97	29.87	29.69	29.76	29.81	29.71	29.86	29.87	0	0	0	0
ZMO1097	Thioredoxin	0.226	0.366453	0.0639999	0.822869	30.5	30.55	30.47	30.5	29.84	29.9	30.92	29.93	29.98	30	30.17	30.66	30.15	29.86	30.21	0	0	0	0
ZMO1098	Double-strand break repair helicase AddA	-0.156	0.00395516	-0.101999	0.0514855	29.43	29.4	29.44	29.48	29.38	29.57	29.48	29.68	29.63	29.55	29.5	29.53	29.57	29.45	29.35	0	0	0	0
ZMO1099	Double-strand break repair protein AddB	-0.102	0.134733	-0.102	0.121417	29.19	29.07	29.08	29.09	29.33	29.31	29.37	29.16	29.27	29.16	29.16	29.09	29.08	29.07	29.36	0	0	0	0
ZMO1100	Nucleotidyl transferase	-0.492	0.000376963	-0.0799999	0.355281	29.73	29.81	29.9	29.64	29.79	30.35	30.24	30.38	30.06	30.3	30.31	30.3	30.19	30.21	29.92	0	0	0	0
ZMO1101	TsaE (Threonylcarbamoyl adenosine biosynthesis protein) domain-containing protein	-0.384252	0.108584	0.294	0.0666722	24.64	24.84	25.21	25.1	24.0587	25.32	25.15	25.24	25.27	24.79	25.51	25.48	25.5	25.77	24.98	1	0	0	1
ZMO1105	Histidine kinase	0.0100002	0.97813	-0.568	0.0201559	28.69	28.6	28.6	28.56	29.33	28.54	28.47	28.46	29.61	28.65	28.12	28.33	28.09	28.15	28.2	0	0	0	0
ZMO1107	Transcriptional regulator AsnC family (Transcriptional regulator, AsnC family)	-0.376	0.0160777	1.318	0.000179104	30.83	30.8	30.92	30.84	30.52	31.32	31.22	31.43	30.86	30.96	32.52	32.6	32.59	32.32	32.35	0	0	0	0
ZMO1109	Tetratricopeptide-like helical domain-containing protein	0.368001	0.000746479	0.426001	0.000947146	33.76	33.82	33.83	33.83	33.58	33.32	33.42	33.33	33.35	33.56	33.75	33.9	33.9	33.98	33.58	0	0	0	0
ZMO1113	FAD-dependent pyridine nucleotide-disulfide oxidoreductase	2.266	0	0.586	0.000487562	34.36	34.46	34.37	34.33	34.42	32.06	32.26	32.28	32.09	31.92	32.92	32.79	32.69	32.47	32.67	0	0	0	0
ZMO1116	Glutamate synthase small subunit (Glutamate synthase, small subunit)	-1.056	6.34921e-05	-1.008	0.000266667	32.78	32.99	32.71	32.96	32.84	33.94	33.93	33.66	34.1	33.93	33.07	32.92	32.85	32.68	33	0	0	0	0
ZMO1117	Glutamate synthase (Ferredoxin) (EC 1.4.7.1) (Glutamate synthase large subunit)	-1.146	0	-1.15	0	34.68	34.73	34.73	34.69	34.53	35.85	35.84	35.76	35.87	35.77	34.7	34.63	34.68	34.69	34.64	0	0	0	0
ZMO1118	Glutathione S-transferase domain protein	-0.124	0.240384	-0.192001	0.0103329	28.13	28.1	28.17	28.01	27.7	28.28	28.03	28.01	28.18	28.23	27.96	27.93	27.84	27.97	28.07	0	0	0	0
ZMO1121	MerR family transcriptional regulator (Transcriptional regulator, MerR family)	-0.0779999	0.219944	0.116	0.0280601	27.58	27.66	27.64	27.66	27.36	27.67	27.67	27.72	27.6	27.63	27.78	27.93	27.78	27.72	27.66	0	0	0	0
ZMO1122	Integration host factor subunit alpha (IHF-alpha)	-0.0561241	0.789469	0.443876	0.012852	25.33	25.08	25.15	25.08	25.1	25.01	25.7506	25.11	24.85	25.3	25.62	25.62	25.76	25.57	25.67	0	1	0	1
ZMO1124	Sigma-54-dependent Fis family transcriptional regulator (Two component, sigma54 specific, transcriptional regulator, Fis family)	0.424	0.000368421	0.0760002	0.0367973	32.02	31.95	31.88	31.89	32.01	31.61	31.54	31.46	31.55	31.47	31.55	31.57	31.62	31.67	31.6	0	0	0	0
ZMO1125	Histidine kinase	0.31	0.0103521	0.166	0.087996	27.84	27.83	27.82	27.77	28.01	27.5	27.51	27.88	27.43	27.4	27.65	27.63	27.65	27.89	27.73	0	0	0	0
ZMO1127	tRNA-dihydrouridine synthase (EC 1.3.1.-)	0.0679996	0.23087	-0.314	0.000372603	29.07	29.08	29.1	29.03	28.88	29.08	28.93	28.93	28.87	29.01	28.71	28.64	28.7	28.68	28.52	0	0	0	0
ZMO1128	Bifunctional enzyme IspD/IspF [Includes: 2-C-methyl-D-erythritol 4-phosphate cytidylyltransferase (EC 2.7.7.60) (4-diphosphocytidyl-2C-methyl-D-erythritol synthase) (MEP cytidylyltransferase) (MCT); 2-C-methyl-D-erythritol 2,4-cyclodiphosphate synthase (MECDP-synthase) (MECPP-synthase) (MECPS) (EC 4.6.1.12)]	0.332	0.00789333	-0.360001	0.00197924	31.05	31.12	30.89	31.28	31.1	30.62	30.93	30.61	30.93	30.69	30.51	30.32	30.48	30.27	30.4	0	0	0	0
ZMO1129	Uncharacterized protein	0.0900002	0.313269	0.536	0.000254902	27.3	27.3	27.12	27.18	26.95	27.22	26.92	27.18	27.02	27.06	27.59	27.71	27.62	27.56	27.6	0	0	0	0
ZMO1130	CinA domain protein (CinA domain-containing protein)	-0.0380005	0.802785	0.260001	0.00507647	32.89	33.07	33.03	33.28	32.71	32.98	32.82	33.03	33.12	33.22	33.27	33.24	33.26	33.27	33.43	0	0	0	0
ZMO1132	Lipoyl synthase (EC 2.8.1.8) (Lip-syn) (LS) (Lipoate synthase) (Lipoic acid synthase) (Sulfur insertion protein LipA)	0.408	0.00016	-0.438	0.000229075	30.29	30.27	30.25	30.28	30.28	29.8	29.87	29.86	29.94	29.86	29.35	29.51	29.37	29.34	29.57	0	0	0	0
ZMO1133	Carbonic anhydrase (EC 4.2.1.1) (Carbonate dehydratase)	1.532	6.89655e-05	0.821999	0.000439678	32.26	32.09	32.08	31.99	32.05	30.44	30.43	30.4	31	30.54	31.3	31.16	31.4	31.48	31.58	0	0	0	0
ZMO1135	Peptidase U62 modulator of DNA gyrase	0.136	0.0105347	0.109999	0.00830643	31.6	31.45	31.58	31.51	31.56	31.37	31.35	31.37	31.53	31.4	31.5	31.49	31.51	31.5	31.57	0	0	0	0
ZMO1136	Cytochrome-c peroxidase (EC 1.11.1.5) (MauG-like cytochrome-c peroxidase)	0.961999	0.000291391	-0.172	0.218025	32.48	32.64	32.46	32.51	32.59	31.69	31.5	31.14	31.79	31.75	31.35	31.28	31.27	31.37	31.74	0	0	0	0
ZMO1137	Phosphoserine phosphatase SerB (EC 3.1.3.3)	-0.0519997	0.32107	0.406001	0.00027957	33.4	33.32	33.31	33.46	33.25	33.29	33.49	33.42	33.43	33.37	33.75	33.88	33.8	33.74	33.86	0	0	0	0
ZMO1138	tRNA dimethylallyltransferase (EC 2.5.1.75) (Dimethylallyl diphosphate:tRNA dimethylallyltransferase) (DMAPP:tRNA dimethylallyltransferase) (DMATase) (Isopentenyl-diphosphate:tRNA isopentenyltransferase) (IPP transferase) (IPPT) (IPTase)	0.0420002	0.785358	-0.084	0.404611	25.73	25.95	25.79	26.06	25.65	25.72	25.83	25.74	25.56	26.12	25.63	25.81	25.79	25.76	25.56	0	0	0	0
ZMO1139	Acetolactate synthase (EC 2.2.1.6)	-0.134	0.0889544	-0.401999	6.50407e-05	32.03	32.32	32.01	31.95	31.99	32.23	32.28	32.1	32.21	32.15	31.77	31.76	31.78	31.86	31.79	0	0	0	0
ZMO1140	Acetolactate synthase small subunit (Acetolactate synthase, small subunit)	-0.468	0.0033615	-0.177999	0.00455522	30.56	30.72	30.46	30.78	30.21	31.07	30.97	30.96	30.91	31.16	30.84	30.89	30.86	30.84	30.75	0	0	0	0
ZMO1141	Ketol-acid reductoisomerase (NADP(+)) (KARI) (EC 1.1.1.86) (Acetohydroxy-acid isomeroreductase) (AHIR) (Alpha-keto-beta-hydroxylacyl reductoisomerase) (Ketol-acid reductoisomerase type 1) (Ketol-acid reductoisomerase type I)	-0.446001	0.000337349	-0.336002	0.000259109	35.01	35.02	35.05	35	35.15	35.52	35.58	35.42	35.54	35.4	35.14	35.12	35.1	35.21	35.21	0	0	0	0
ZMO1142	Thioredoxin reductase (EC 1.8.1.9)	0.00800056	0.942616	0.0660004	0.403414	31.29	31.25	31.27	31.36	31.53	31.23	31.18	31.43	31.49	31.33	31.34	31.5	31.5	31.2	31.45	0	0	0	0
ZMO1143	Chloramphenicol acetyltransferase	0.24	0.210104	-0.368	0.0416692	25.45	25.33	25.33	25.56	25.13	25.59	25.44	24.85	24.97	24.75	24.72	24.94	24.68	24.67	24.75	0	0	0	0
ZMO1145	50S ribosomal protein L31	-0.308	0.00473913	-0.194001	0.0103155	32.68	32.7	32.55	32.64	32.47	33.14	32.98	32.86	32.83	32.77	32.71	32.71	32.73	32.75	32.71	0	0	0	0
ZMO1146	3-hydroxyacyl-[acyl-carrier-protein] dehydratase FabZ (EC 4.2.1.59) ((3R)-hydroxymyristoyl-[acyl-carrier-protein] dehydratase) ((3R)-hydroxymyristoyl-ACP dehydrase) (Beta-hydroxyacyl-ACP dehydratase)	-0.31	0.000654545	-1.184	0.000350877	30.3	30.51	30.4	30.37	30.21	30.63	30.74	30.65	30.68	30.64	29.11	29	29.64	29.86	29.81	0	0	0	0
ZMO1147	Chaperone protein Skp (OmpH) (Outer membrane chaperone Skp (OmpH))	0.106	0.213394	0.702	0.000478372	30.82	30.61	30.75	30.93	30.68	30.8	30.5	30.76	30.54	30.66	31.27	31.36	31.54	31.58	31.02	0	0	0	0
ZMO1148	Outer membrane protein assembly factor BamA	0.25	0.000259259	-0.343999	0.00025	32.06	32.1	32.09	32.09	32.17	31.78	31.89	31.87	31.88	31.84	31.44	31.54	31.45	31.45	31.66	0	0	0	0
ZMO1149	Zinc metalloprotease (EC 3.4.24.-)	-0.034	0.787051	-0.446	0.00078341	28.35	28.15	28.34	28.04	27.91	28.08	28.26	28.25	28.29	28.08	27.83	27.68	27.54	27.94	27.74	0	0	0	0
ZMO1150	1-deoxy-D-xylulose 5-phosphate reductoisomerase (DXP reductoisomerase) (EC 1.1.1.267) (1-deoxyxylulose-5-phosphate reductoisomerase) (2-C-methyl-D-erythritol 4-phosphate synthase)	-0.14	0.0227618	-0.272	0.000239203	31.96	31.86	32	31.83	31.76	31.99	32.13	32.02	31.97	32	31.75	31.78	31.82	31.67	31.73	0	0	0	0
ZMO1152	Isoprenyl transferase (EC 2.5.1.-)	-0.29	0.0103333	0.518001	0.00126718	26.13	26.01	26.1	26.05	26.02	26.34	26.68	26.21	26.32	26.21	27.03	26.67	27.02	26.85	26.78	0	0	0	0
ZMO1153	Ribosome-recycling factor (RRF) (Ribosome-releasing factor)	-0.523999	0.0129492	-0.0519989	0.69323	31.36	31.18	31.51	31.4	30.77	32.12	31.9	31.72	31.55	31.55	31.78	31.79	31.58	31.74	31.69	0	0	0	0
ZMO1154	Uridylate kinase (UK) (EC 2.7.4.22) (Uridine monophosphate kinase) (UMP kinase) (UMPK)	-0.272	0.00335363	-0.228	0.00645624	32	32.1	31.98	32.24	31.93	32.39	32.32	32.2	32.38	32.32	32.09	31.94	31.98	32.21	32.25	0	0	0	0
ZMO1155	Elongation factor Ts (EF-Ts)	-0.278	0.013511	0.188001	0.11568	33.07	33.11	33.2	33.05	33.12	33.55	33.37	33.27	33.14	33.61	33.61	33.56	33.63	33.81	33.27	0	0	0	0
ZMO1156	30S ribosomal protein S2	-0.314001	0.000756014	0.0479996	0.4494	35.7	35.8	35.78	35.74	35.67	36.25	35.97	35.98	36.02	36.04	36.21	36.06	36.16	36.09	35.98	0	0	0	0
ZMO1158	Aspartate racemase	0.0539997	0.261977	1.374	0	27.42	27.44	27.48	27.38	27.35	27.29	27.37	27.51	27.31	27.32	28.8	28.72	28.66	28.71	28.78	0	0	0	0
ZMO1159	CDP-diacylglycerol--serine O-phosphatidyltransferase (CDP-diacylglycerol/serine O-phosphatidyltransferase) (EC 2.7.8.8)	-0.0460007	0.866016	-0.267183	0.152238	25.64	25.34	25.38	24.9	25.17	25.65	24.83	25.36	25.62	25.2	25.5	24.9141	25.11	25.04	24.76	0	0	1	1
ZMO1160	Phosphatidylserine decarboxylase proenzyme (EC 4.1.1.65) [Cleaved into: Phosphatidylserine decarboxylase alpha chain; Phosphatidylserine decarboxylase beta chain]	0.45	0.00787856	-0.406001	0.00883582	29.79	29.79	29.62	29.48	29.81	28.94	29.13	29.62	29.33	29.22	29.06	28.63	28.81	28.81	28.9	0	0	0	0
ZMO1162	Histidine kinase (EC 2.7.13.3)	0.262	0.00365977	-0.23	0.0057635	26.68	26.6	26.52	26.57	26.4	26.32	26.27	26.14	26.4	26.33	26.17	25.88	26.08	26.02	26.16	0	0	0	0
ZMO1163	Phosphate-specific transport system accessory protein PhoU homolog (Pst system accessory protein PhoU homolog)	0.19	0.0713496	1.704	0	27.71	27.9	27.98	27.74	27.61	27.66	27.43	27.81	27.46	27.63	29.33	29.25	29.42	29.52	28.99	0	0	0	0
ZMO1164	Transcriptional regulator PhoB (Two component transcriptional regulator PhoB, winged helix family)	0.362	0.006536	-0.304	0.00776078	27.91	27.91	28	27.96	27.52	27.6	27.36	27.49	27.62	27.42	27.06	27.33	26.94	27.37	27.27	0	0	0	0
ZMO1166	Protein RecA (Recombinase A)	0.192	0.00274809	-0.544	0	31.83	31.88	31.77	31.86	31.66	31.64	31.61	31.54	31.64	31.61	31.12	31.01	31.15	31.02	31.02	0	0	0	0
ZMO1167	Peptidase S15 (Putative CocE/NonD family hydrolase)	0.504	0.00320398	-0.0960007	0.437971	32.36	32.45	32.35	32.49	32.45	31.99	31.83	31.52	32.16	32.08	31.72	32.03	31.78	31.72	31.85	0	0	0	0
ZMO1169	ATPase BadF/BadG/BcrA/BcrD type (BadF/BadG/BcrA/BcrD type ATPase)	0.158	0.0935399	-0.366	0.00576163	26.79	26.74	26.75	26.54	26.88	26.68	26.63	26.5	26.74	26.36	26.05	26.31	26.5	26.05	26.17	0	0	0	0
ZMO1171	Beta-N-acetylhexosaminidase (EC 3.2.1.52)	-0.208	0.0800573	0.6	0.000295455	28.66	28.64	28.15	28.61	28.53	28.62	28.77	28.82	28.57	28.85	29.32	29.3	29.23	29.36	29.42	0	0	0	0
ZMO1172	N-succinylarginine dihydrolase (EC 3.5.3.23)	-0.0140003	0.912379	0.0239994	0.831439	30.75	30.97	30.93	30.9	30.7	30.61	31	30.94	30.95	30.82	30.97	30.66	30.99	30.9	30.92	0	0	0	0
ZMO1173	DUF490 domain-containing protein	0.454	0.0593668	-1.01	0.00169504	29.82	29.87	29.88	29.73	29.92	29.52	29.6	28.55	29.78	29.5	28.29	28.26	28.72	28.25	28.38	0	0	0	0
ZMO1174	Surface antigen (D15)	0.00600052	0.913047	-0.475999	0.000285714	28.57	28.54	28.5	28.51	28.59	28.63	28.49	28.46	28.6	28.5	28.05	28.09	28.18	27.94	28.04	0	0	0	0
ZMO1177	Two component transcriptional regulator, winged helix family (Winged helix family two component transcriptional regulator)	-0.0699997	0.684045	0.208	0.0127059	29.72	29.78	29.54	29.64	29	29.66	29.62	29.57	29.63	29.55	29.68	29.75	29.67	29.99	29.98	0	0	0	0
ZMO1178	Phosphoribosyl-AMP cyclohydrolase (PRA-CH) (EC 3.5.4.19)	-0.368	0.0549017	0.348	0.00471217	28.84	28.73	28.58	28.45	27.9	28.85	29.03	28.71	28.83	28.92	28.99	29.05	29.34	29.43	29.27	0	0	0	0
ZMO1179	Uncharacterized RNA methyltransferase ZMO1179 (EC 2.1.1.-)	-0.662	0.0515809	-0.656	0.0267786	29.15	28.8	29.18	29.08	27.62	29.12	29.57	29.55	29.45	29.45	29.3	27.85	29.12	28.53	29.06	0	0	0	0
ZMO1180	Multifunctional fusion protein [Includes: ADP-dependent (S)-NAD(P)H-hydrate dehydratase (EC 4.2.1.136) (ADP-dependent NAD(P)HX dehydratase); NAD(P)H-hydrate epimerase (EC 5.1.99.6) (NAD(P)HX epimerase)]	-0.156001	0.0164244	-0.0500004	0.339732	31.44	31.33	31.47	31.49	31.42	31.53	31.7	31.44	31.64	31.62	31.45	31.6	31.55	31.48	31.6	0	0	0	0
ZMO1181	N-formylglutamate amidohydrolase	0.72	0.452021	0.308	0.780467	27.2	23.39	23.61	26.43	26.16	26.32	24.33	23.98	24.25	24.31	26.26	26.46	25.85	24.03	22.13	0	0	0	0
ZMO1182	4-diphosphocytidyl-2-C-methyl-D-erythritol kinase (CMK) (EC 2.7.1.148) (4-(cytidine-5'-diphospho)-2-C-methyl-D-erythritol kinase)	0.11	0.604919	-0.318	0.214258	31.57	30.78	30.63	30.76	30.59	30.85	30.8	30.72	30.8	30.61	30.26	30.08	31.43	29.91	30.51	0	0	0	0
ZMO1183	TPR repeat-containing protein	0.224	0.141421	0.0779999	0.0907866	28.87	29.05	29.11	28.83	28.33	28.74	28.58	28.5	28.69	28.56	28.68	28.67	28.65	28.74	28.72	0	0	0	0
ZMO1184	Electron-transferring-flavoprotein dehydrogenase (EC 1.5.5.1)	0.54	0.000117647	-0.0560001	0.0830933	32.53	32.56	32.66	32.57	32.6	31.99	32.05	32.01	32.13	32.04	32.01	31.93	31.96	31.98	32.06	0	0	0	0
ZMO1185	Uracil-DNA glycosylase superfamily protein	0.00600014	0.976738	0.184	0.141831	25.31	24.85	25.17	25.14	24.85	25.19	25.39	24.97	24.74	25	25.01	25.23	25.45	25.3	25.22	0	0	0	0
ZMO1186	Lytic transglycosylase catalytic	-0.402	0.475207	-0.552	0.205273	31.6	29.92	29.81	31.69	29.69	31.1	31.43	29.99	31.19	31.01	29.85	31.33	29.93	29.53	31.32	0	0	0	0
ZMO1187	Formamidopyrimidine-DNA glycosylase (Fapy-DNA glycosylase) (EC 3.2.2.23) (DNA-(apurinic or apyrimidinic site) lyase MutM) (AP lyase MutM) (EC 4.2.99.18)	0.0520004	0.903718	0.346001	0.000173913	28.16	27.04	27.09	28.25	28.23	27.71	27.61	27.77	27.71	27.71	28.01	28	28.1	28.04	28.09	0	0	0	0
ZMO1188	Ubiquinone/menaquinone biosynthesis C-methyltransferase UbiE (EC 2.1.1.163) (EC 2.1.1.201) (2-methoxy-6-polyprenyl-1,4-benzoquinol methylase) (Demethylmenaquinone methyltransferase)	-0.0499996	0.489876	0.0180004	0.773362	29.79	29.99	29.91	29.84	29.72	29.73	29.98	29.99	29.89	29.91	29.95	29.93	29.97	29.91	29.83	0	0	0	0
ZMO1189	Probable protein kinase UbiB (EC 2.7.-.-)	0.0600006	0.173741	0.118001	0.135434	26.91	26.99	27.12	27.05	26.92	26.96	26.9	26.96	26.91	26.96	27.17	26.74	27.18	27.11	27.08	0	0	0	0
ZMO1190	Coenzyme A biosynthesis bifunctional protein CoaBC (EC 4.1.1.36) (EC 6.3.2.5) (DNA/pantothenate metabolism flavoprotein)	0.0680004	0.0887597	-0.176	0.0226031	30.11	30.12	30.07	30.14	30	30.07	29.97	29.96	30.1	30	29.86	29.88	29.73	29.69	30.06	0	0	0	0
ZMO1191	Deoxyuridine 5'-triphosphate nucleotidohydrolase (dUTPase) (EC 3.6.1.23) (dUTP pyrophosphatase)	-0.133999	0.512087	0.314001	0.0880874	29.03	28.9	29.03	29.01	29.37	28.88	29.24	29.21	28.88	29.8	29.35	29.66	29.76	29.45	29.36	0	0	0	0
ZMO1192	ThiF/MoeB/HesA/family domain-containing protein (UBA/THIF-type NAD/FAD binding protein)	-0.106	0.513664	-0.066	0.503398	29.95	29.31	29.91	29.83	30	29.75	29.84	29.79	30.18	29.97	29.92	29.69	29.7	29.98	29.91	0	0	0	0
ZMO1193	DNA topoisomerase 1 (EC 5.6.2.2) (DNA topoisomerase I) (Omega-protein) (Relaxing enzyme) (Swivelase) (Untwisting enzyme)	0.164	0.00160227	-0.242	0.000325	32.08	31.93	32.02	32.03	32.08	31.85	31.85	31.84	31.94	31.84	31.59	31.62	31.64	31.59	31.67	0	0	0	0
ZMO1194	DNA protecting protein DprA	-0.0119999	0.786268	0.0299999	0.761446	27.38	27.47	27.44	27.53	27.54	27.46	27.5	27.43	27.51	27.52	27.32	27.58	27.7	27.32	27.65	0	0	0	0
ZMO1195	Glycerol-3-phosphate acyltransferase (Acyl-PO4 G3P acyltransferase) (Acyl-phosphate--glycerol-3-phosphate acyltransferase) (G3P acyltransferase) (GPAT) (EC 2.3.1.275) (Lysophosphatidic acid synthase) (LPA synthase)	-0.0699997	0.607241	-0.27	0.040882	26.25	26.41	26.59	26.36	26	26.5	26.21	26.49	26.51	26.25	26.08	26.15	25.76	26.19	26.43	0	0	0	0
ZMO1196	Major facilitator superfamily MFS_1 (Major facilitator superfamily transporter)	0.158001	0.295807	0.396	0.0139014	24.54	24.29	24.53	24.13	24.67	24.65	24.3	24.05	24.27	24.1	24.54	24.41	24.7	24.71	24.99	0	0	0	0
ZMO1197	Glutamate racemase (EC 5.1.1.3)	0.118	0.131677	0.276	0.00769874	27.44	27.09	27.26	27.34	27.12	27.23	27.11	27.05	27.08	27.19	27.54	27.52	27.56	27.2	27.22	0	0	0	0
ZMO1198	5-aminolevulinate synthase (EC 2.3.1.37) (5-aminolevulinic acid synthase) (Delta-ALA synthase) (Delta-aminolevulinate synthase)	-0.188	0.546307	-0.0820007	0.797055	31.37	31.58	30.12	31.56	31.04	31.49	31.33	31.12	31.28	31.39	30.22	31.57	31.39	31.56	31.46	0	0	0	0
ZMO1200	Ribose 5-phosphate isomerase B (Sugar-phosphate isomerase, RpiB/LacA/LacB family) (EC 5.3.1.26)	-0.336	0.0141631	0.672	0.000258065	30.72	30.65	30.63	30.57	30.25	30.91	30.92	30.77	30.74	31.16	31.5	31.71	31.6	31.53	31.52	0	0	0	0
ZMO1201	Serine hydroxymethyltransferase (SHMT) (Serine methylase) (EC 2.1.2.1)	-0.199998	0.0101968	0.0720009	0.250223	34.65	34.7	34.59	34.56	34.58	34.96	34.84	34.62	34.86	34.8	34.82	34.89	34.83	34.88	35.02	0	0	0	0
ZMO1202	Transcriptional repressor NrdR	-0.228	0.805998	0.632	0.197496	29.46	27.25	29.22	29.33	27.39	27.57	29.58	29.67	29.5	27.47	29.4	29.41	29.05	29.38	29.71	0	0	0	0
ZMO1203	tRNA (cytidine/uridine-2'-O-)-methyltransferase TrmJ (EC 2.1.1.200) (tRNA (cytidine(32)/uridine(32)-2'-O)-methyltransferase) (tRNA Cm32/Um32 methyltransferase)	-0.262	0.0400217	0.174	0.201333	28.1	28.09	28.19	27.99	27.98	28.24	28.07	28.55	28.61	28.19	28.82	28.29	28.41	28.64	28.37	0	0	0	0
ZMO1207	Carbon-nitrogen hydrolase (Nitrilase/cyanide hydratase and apolipoprotein N-acyltransferase)	-0.0399994	0.466536	0.612	6.83761e-05	27.93	28.09	28.12	28.04	28.15	28.12	28.13	28.13	28.17	27.98	28.78	28.8	28.66	28.58	28.77	0	0	0	0
ZMO1209	Probable potassium transport system protein kup	-0.268	0.00181006	-0.143999	0.0711294	29.26	29.19	29.21	29.12	29.07	29.55	29.39	29.47	29.49	29.29	29.28	29.18	29.15	29.52	29.34	0	0	0	0
ZMO1211	Glutathione reductase (Pyridine nucleotide-disulfide oxidoreductase dimerization region)	1.614	0.00100313	0.0639999	0.866054	31.13	31.31	31.36	31.06	31.54	29.5	29.25	30.83	29.51	29.24	29.89	29.61	29.64	29.84	29.67	0	0	0	0
ZMO1212	Glucose-6-phosphate isomerase (GPI) (EC 5.3.1.9) (Phosphoglucose isomerase) (PGI) (Phosphohexose isomerase) (PHI)	-0.493999	0.000108108	0.624001	0	34.11	34.01	34.07	34.06	34.15	34.62	34.52	34.61	34.55	34.57	35.16	35.22	35.26	35.11	35.24	0	0	0	0
ZMO1213	Uncharacterized protein	-0.834275	0.36844	1.20921	0.081422	24.9344	26.74	26	23.5807	24.5874	26.18	26.9	27.12	23.3739	26.44	27.63	27.52	27.32	26.67	26.92	3	1	0	4
ZMO1214	DEAD/DEAH box helicase domain protein (Putative DEAD/DEAH box helicase)	0.066	0.205624	-0.186	0.0142771	30.77	30.9	30.79	30.92	30.79	30.62	30.82	30.83	30.79	30.78	30.62	30.63	30.64	30.36	30.66	0	0	0	0
ZMO1216	Signal transduction histidine kinase	0.378	0.00056338	0.246	0.00221695	26.8	26.84	26.77	26.83	26.67	26.53	26.49	26.42	26.27	26.31	26.69	26.67	26.53	26.64	26.72	0	0	0	0
ZMO1219	Sec-independent protein translocase protein TatB	-0.0419994	0.83061	0.0420006	0.735833	25.64	25.62	25.74	25.7	25.16	25.98	25.66	25.47	25.41	25.55	25.62	25.74	25.55	25.7	25.67	0	0	0	0
ZMO1220	Sec-independent protein translocase protein TatA	-0.0640003	0.482229	-0.204	0.0518501	30.63	30.32	30.54	30.46	30.53	30.68	30.63	30.36	30.68	30.45	30.43	30.27	30.1	30.56	30.42	0	0	0	0
ZMO1221	Uncharacterized protein	0.362	0.000748299	-0.468	0.00263607	29.89	30.09	30.12	30.12	29.87	29.63	29.6	29.61	29.78	29.66	29.61	29.07	29.19	29.14	28.93	0	0	0	0
ZMO1222	3-oxoacyl-(Acyl-carrier-protein) reductase	-0.0720009	0.0766402	0.155999	0.00119765	32.69	32.63	32.51	32.57	32.5	32.68	32.67	32.65	32.63	32.63	32.76	32.87	32.89	32.79	32.73	0	0	0	0
ZMO1223	Malonyl CoA-acyl carrier protein transacylase (EC 2.3.1.39)	0.19	0.000768116	0.492001	0.000327044	32.17	32.18	32.27	32.19	32.18	31.92	32.07	31.97	32.05	32.03	32.51	32.61	32.48	32.54	32.36	0	0	0	0
ZMO1225	30S ribosomal protein S6	-0.452	0.00783939	0.0679993	0.78275	34.46	34.15	34.33	33.95	34.03	34.74	34.69	34.66	34.8	34.29	34.56	34.21	34.53	35.3	34.92	0	0	0	0
ZMO1226	30S ribosomal protein S18	-0.846	0.0333818	0.307999	0.178871	30.46	31.31	31	30.65	29.53	31.08	31.75	31.67	30.98	31.7	31.66	32.28	31.96	31.55	31.27	0	0	0	0
ZMO1227	50S ribosomal protein L9	-0.114001	0.00367123	-0.172002	0.00406687	35.68	35.76	35.74	35.81	35.75	35.87	35.9	35.9	35.81	35.83	35.75	35.76	35.77	35.55	35.62	0	0	0	0
ZMO1228	Dipeptide epimerase (EC 5.1.1.-)	0.0119999	0.921384	-0.574	0.0748384	30.63	30.67	30.69	30.7	30.4	30.73	30.52	30.66	30.7	30.42	30.32	30.42	28.76	30.34	30.32	0	0	0	0
ZMO1229	GTP cyclohydrolase 1 (EC 3.5.4.16) (GTP cyclohydrolase I) (GTP-CH-I)	-0.269999	0.333076	-0.806	0.00661341	30.61	30.51	30.44	31.01	30.38	30.65	30.38	31.46	31.41	30.4	29.97	29.89	30.17	30.24	30	0	0	0	0
ZMO1231	Single-stranded-DNA-specific exonuclease RecJ	0.144	0.0203771	-0.334	0.000779817	27.87	27.94	27.97	27.93	27.83	27.73	27.91	27.63	27.76	27.79	27.41	27.55	27.49	27.31	27.39	0	0	0	0
ZMO1232	Glycosyl transferase family 1 (Glycosyl transferase group 1)	0.172	0.0503147	0.58	0.000236162	26.29	26.31	26.25	26.23	26.05	26.16	25.91	25.9	26.09	26.21	26.79	26.58	26.63	26.6	26.57	0	0	0	0
ZMO1233	Mannose-1-phosphate guanyltransferase CpsB (Mannose-1-phosphate guanylyltransferase/mannose-6-phosphate isomerase) (EC 2.7.7.22)	0.13	0.210076	0.0360001	0.63861	30.93	30.89	31.08	30.88	31.31	30.9	30.79	30.77	31.08	30.9	30.86	30.94	30.91	30.83	31.08	0	0	0	0
ZMO1234	1-deoxy-D-xylulose-5-phosphate synthase 1 (EC 2.2.1.7) (1-deoxyxylulose-5-phosphate synthase 1) (DXP synthase 1) (DXPS 1)	-0.18	0.00586667	-0.332	0.0111462	31.14	31.17	31.03	31.06	31.15	31.28	31.44	31.28	31.24	31.21	30.76	31.21	31.23	30.77	30.82	0	0	0	0
ZMO1235	Ferric uptake regulator, Fur family (Fur family ferric uptake regulator)	-0.326	0.0720049	0.226	0.00831781	28.21	27.58	27.56	27.35	27.99	28.15	27.97	28.12	27.9	28.18	28.4	28.4	28.17	28.2	28.28	0	0	0	0
ZMO1236	Alcohol dehydrogenase 1 (EC 1.1.1.1) (Alcohol dehydrogenase I) (ADH I)	-0.0560005	0.834556	0.124	0.423878	31.02	30.4	30.32	30.21	30.86	30.72	30.43	31.03	30.54	30.37	30.94	30.76	30.52	31.01	30.48	0	0	0	0
ZMO1237	2-hydroxyacid dehydrogenase homolog (EC 1.1.1.-)	1.134	0.001	0.514	0.052345	30.84	31.01	30.98	30.89	30.63	30.18	29.48	30.29	29.48	29.25	30.05	30.16	30.12	30.86	30.06	0	0	0	0
ZMO1240	2,3-bisphosphoglycerate-dependent phosphoglycerate mutase (BPG-dependent PGAM) (PGAM) (Phosphoglyceromutase) (dPGM) (EC 5.4.2.11)	-0.260001	0.00595041	0.131999	0.0428109	35.19	35.22	35.2	35.14	34.92	35.5	35.4	35.39	35.44	35.24	35.5	35.53	35.69	35.5	35.41	0	0	0	0
ZMO1243	Uncharacterized protein ZMO1243	0.492	0.000641791	0.0579998	0.364023	28.36	28.21	28.58	28.38	28.51	27.98	27.87	27.74	27.92	28.07	27.98	28.07	28.01	27.84	27.97	0	0	0	0
ZMO1248	Uncharacterized protein	0.232	0.105843	0.476	0.00370807	27.64	27.92	28.11	27.6	28.09	27.59	27.92	27.45	27.69	27.55	28.33	28.3	28.2	27.83	27.92	0	0	0	0
ZMO1251	Uncharacterized protein	0.308	0.00415145	-0.746	0.000256158	30.95	30.95	30.88	30.94	30.71	30.76	30.6	30.38	30.55	30.6	29.89	29.65	29.75	29.94	29.93	0	0	0	0
ZMO1252	Cytochrome c biogenesis factor-like protein (Putative cytochrome c-type biogenesis protein CcmI/NrfG)	0.572	0.000590909	0.174001	0.0574995	26.24	26.16	26.25	26.47	26.24	25.55	25.89	25.47	25.85	25.74	25.93	25.91	25.95	25.75	25.83	0	0	0	0
ZMO1254	Redoxin domain protein (Thiol:disulfide oxidoreductase CcmG)	0.532001	0.000545455	-0.283999	0.00939973	26.57	26.57	26.37	26.67	26.35	26.13	25.97	25.9	25.81	26.06	25.59	25.79	25.87	25.45	25.75	0	0	0	0
ZMO1255	Cytochrome c assembly protein (Cytochrome c-type biogenesis protein CcmF/NfrE)	1.05606	0.0167051	0.904256	0.0793374	25.58	25.55	25.45	25.55	25.37	24.93	24.63	24.73	24.91	23.0197	24.8532	24.52	26.1155	24.87	26.3823	0	1	3	4
ZMO1256	Cytochrome c-type biogenesis protein CcmE (Cytochrome c maturation protein E) (Heme chaperone CcmE)	0.114	0.149961	0.152	0.0158703	28.24	28.35	28.16	28.1	28.01	27.97	28.2	28.01	27.97	28.14	28.14	28.19	28.32	28.23	28.17	0	0	0	0
ZMO1260	TonB-dependent receptor	-0.658	0.00946112	-0.259999	0.419812	28.32	28.23	28.35	27.75	28.26	28.77	28.55	28.43	29.21	29.24	28.79	28.71	27.45	29.04	28.91	0	0	0	0
ZMO1261	ABC transporter substrate-binding protein aliphatic sulfonates family SsuA (Extracellular solute-binding protein family 3)	-0.0720001	0.939551	-0.28	0.729091	29.33	31.72	31.91	31.8	31.6	31.56	31.75	31.8	29.7	31.91	28.91	31.31	31.94	31.36	31.8	0	0	0	0
ZMO1263	Aliphatic sulfonates import ATP-binding protein SsuB (EC 3.6.3.-)	-0.55	0.00105952	-0.384	0.0241799	25.59	25.64	25.65	25.39	25.11	25.97	25.97	25.99	26.12	26.08	25.22	25.7	26.17	25.58	25.54	0	0	0	0
ZMO1264	L-alanine-DL-glutamate epimerase or related enzyme of enolase superfamily RspA (Mandelate racemase/muconate lactonizing protein)	-0.502	0.000649057	-0.0439999	0.759558	29.69	29.92	30	29.98	29.95	30.28	30.4	30.26	30.59	30.52	30.01	30.35	30.6	30.34	30.53	0	0	0	0
ZMO1265	DUF1847 domain-containing protein	-1.48	0.000363636	-0.35	0.0417681	27.24	27.02	27.52	27.21	27.02	28.91	28.65	28.38	28.93	28.54	28.33	27.85	28.57	28.42	28.49	0	0	0	0
ZMO1267	GMP synthase [glutamine-hydrolyzing] (EC 6.3.5.2) (GMP synthetase) (Glutamine amidotransferase)	0.0100006	0.898161	-0.435999	0.000402174	33.53	33.46	33.3	33.4	33.38	33.35	33.51	33.41	33.44	33.31	32.91	32.94	33.2	32.95	32.84	0	0	0	0
ZMO1268	Uncharacterized protein	1.136	0.000433735	0.00399971	0.986508	28.65	28.8	28.75	28.9	28.63	27.22	27.79	27.28	27.92	27.84	27.67	27.52	27.57	27.3	28.01	0	0	0	0
ZMO1270	8-amino-7-oxononanoate synthase (EC 2.3.1.47)	-0.290001	0.00278173	-0.094001	0.167682	31.68	31.66	31.67	31.67	31.76	32.09	32.07	31.86	32.08	31.79	31.91	31.98	31.82	31.8	31.91	0	0	0	0
ZMO1271	Siroheme synthase CysG (Uroporphyrin-III C-methyltransferase)	0.382001	0.0420054	-0.232	0.135468	29.5	29.94	29.87	29.77	29.78	28.83	29.38	29.5	29.69	29.55	29.36	29.2	29.07	28.98	29.18	0	0	0	0
ZMO1272	N-succinylglutamate 5-semialdehyde dehydrogenase (Succinylglutamic semialdehyde dehydrogenase)	0.354001	0.000868421	-0.122	0.0750358	32.31	32.31	32.27	32.18	32.37	31.98	31.89	31.74	32.09	31.97	31.68	31.8	31.86	31.9	31.82	0	0	0	0
ZMO1273	Amidohydrolase 3	0.42	0.000751773	-0.3	0.0157193	30.26	30.38	30.44	30.39	30.53	30.01	29.97	30.19	29.85	29.88	29.94	29.74	29.47	29.46	29.79	0	0	0	0
ZMO1275	Threonine dehydratase	-0.109999	0.167544	-0.146	0.136298	31.81	31.65	31.85	31.79	31.69	31.9	32.01	32	31.73	31.7	31.88	31.91	31.59	31.51	31.72	0	0	0	0
ZMO1276	Uncharacterized protein	-0.138	0.465782	0.464	0.0037546	25.87	26.59	26.5	25.87	26.04	26.26	26.18	26.27	26.23	26.62	26.77	26.94	26.98	26.41	26.78	0	0	0	0
ZMO1277	Endolytic murein transglycosylase (EC 4.2.2.-) (Peptidoglycan polymerization terminase)	0.0339996	0.620265	0.212	0.00822527	28.55	28.6	28.56	28.46	28.41	28.54	28.64	28.41	28.38	28.44	28.79	28.76	28.7	28.51	28.71	0	0	0	0
ZMO1278	3-oxoacyl-[acyl-carrier-protein] synthase 2 (EC 2.3.1.179)	0.228001	0.00777649	-0.414001	0.000949153	33.52	33.48	33.5	33.63	33.72	33.34	33.28	33.21	33.4	33.48	32.96	32.82	32.8	32.89	33.17	0	0	0	0
ZMO1279	Acyl carrier protein (ACP)	-0.609999	0.0154584	-0.884	0.00338073	31.15	31.62	31.38	31.43	30.92	32.24	31.56	32.01	31.48	32.26	30.88	31.07	31.65	30.83	30.7	0	0	0	0
ZMO1283	LacI family transcriptional regulator (Transcriptional regulator, LacI family) (EC 5.1.1.1)	-0.00999985	0.770003	-0.00799942	0.88537	30.31	30.22	30.28	30.28	30.21	30.21	30.28	30.3	30.31	30.25	30.31	30.25	30.35	30.12	30.28	0	0	0	0
ZMO1285	Glucose-methanol-choline oxidoreductase (Solbitol dehydrogenase large subunit)	0.546	0.000428571	0.358	0.00170107	29.7	29.54	29.64	29.61	29.64	29.01	29.27	29.21	29.03	28.88	29.32	29.51	29.38	29.55	29.43	0	0	0	0
ZMO1287	Glycosyl transferase group 1 (Putative UDP-glucose-glycogen glucosyltransferase)	-0.862	0.00059542	-1.848	0	27.47	28.02	27.28	27.89	27.79	28.61	28.53	28.61	28.65	28.36	26.34	26.82	26.51	26.78	27.07	0	0	0	0
ZMO1291	Peptidase S10 serine carboxypeptidase	0.34	0.00524841	-0.136	0.0554916	32.72	32.96	33.03	32.91	32.66	32.59	32.6	32.31	32.51	32.57	32.23	32.35	32.4	32.5	32.42	0	0	0	0
ZMO1294	N-acetylmuramic acid 6-phosphate etherase MurQ (Sugar isomerase (SIS))	0.454	0.000810631	0.244	0.000602871	29.64	29.88	29.96	29.81	29.52	29.32	29.32	29.37	29.23	29.3	29.55	29.6	29.42	29.64	29.55	0	0	0	0
ZMO1295	7-carboxy-7-deazaguanine synthase (CDG synthase) (EC 4.3.99.3) (Queuosine biosynthesis protein QueE)	0.29	0.000757143	-0.0739998	0.460425	27.02	26.97	27.01	26.9	27.12	26.75	26.73	26.57	26.76	26.76	26.69	26.55	26.34	26.92	26.7	0	0	0	0
ZMO1298	TonB-dependent receptor plug domain	0.136	0.354698	2.742	0	29.66	29.69	29.61	29.37	29.48	29.45	29.43	29.01	29.8	29.44	32.01	32.17	32.21	32.38	32.07	0	0	0	0
ZMO1299	Capsular polysaccharide biosynthesis protein (Putative capsular polysaccharide biosynthesis protein BcbG)	-0.24	0.0233985	-0.152	0.134976	30.19	30.1	30.32	30.21	30.32	30.69	30.25	30.55	30.52	30.33	30.5	30.19	30.41	30.36	30.12	0	0	0	0
ZMO1300	Putative capsular polysaccharide biosynthesis protein BcbE	-0.248001	0.0171019	-0.2	0.0253458	31.82	31.61	31.57	31.88	31.88	31.92	32.04	32.07	32.13	31.84	31.62	31.93	31.96	31.72	31.77	0	0	0	0
ZMO1301	Uncharacterized protein	-0.206	0.118484	-0.546	0.000374656	27.66	27.68	27.7	27.5	27.13	27.85	27.68	27.81	27.84	27.52	27.07	27.13	27.11	27.4	27.26	0	0	0	0
ZMO1302	Octanoyltransferase (EC 2.3.1.181) (Lipoate-protein ligase B) (Lipoyl/octanoyl transferase) (Octanoyl-[acyl-carrier-protein]-protein N-octanoyltransferase)	-0.125999	0.0251605	-0.37	0.000317073	27.75	27.86	27.9	27.66	27.79	27.86	27.96	27.98	27.91	27.88	27.47	27.58	27.6	27.48	27.61	0	0	0	0
ZMO1303	Pyrroline-5-carboxylate reductase (P5C reductase) (P5CR) (EC 1.5.1.2) (PCA reductase)	0.358	0.0771875	0.926	0.00075	30.66	30.93	30.73	30.68	30.4	30.75	29.9	29.97	30.43	30.56	31.26	31.22	31.15	31.27	31.34	0	0	0	0
ZMO1305	DUF526 domain-containing protein	0.196	0.085934	0.988	0	26.67	26.56	26.48	26.44	26.12	26.27	26.2	26.41	26.1	26.31	27.27	27.18	27.21	27.43	27.14	0	0	0	0
ZMO1306	Hemolysin A	-0.0119999	0.907568	-0.278	0.000238532	27.83	27.8	27.93	27.94	27.58	27.91	27.82	27.77	27.82	27.82	27.49	27.53	27.55	27.63	27.55	0	0	0	0
ZMO1307	Fumarate hydratase class I (EC 4.2.1.2)	-0.468	0.00783206	-0.47	0.000432718	29.59	29.58	29.53	28.95	29.69	29.95	29.89	29.98	30	29.86	29.44	29.37	29.71	29.29	29.52	0	0	0	0
ZMO1308	DNA polymerase III chi subunit HolC	0.264	0.0534018	0.352	0.00465379	25.63	25.89	26.08	26.04	25.56	25.62	25.59	25.47	25.42	25.78	25.98	25.75	26.04	26.13	25.74	0	0	0	0
ZMO1309	Probable cytosol aminopeptidase (EC 3.4.11.1) (Leucine aminopeptidase) (LAP) (EC 3.4.11.10) (Leucyl aminopeptidase)	0.214	0.000222222	0.124	0.00767552	33.69	33.63	33.66	33.66	33.72	33.47	33.42	33.44	33.49	33.47	33.45	33.62	33.65	33.55	33.64	0	0	0	0
ZMO1311	LPS-assembly protein LptD	0.368	0.0143762	-0.142001	0.166767	29.01	28.69	28.74	28.78	29.02	28.62	28.44	28.41	28.76	28.17	28.35	28.32	28.22	28.33	28.47	0	0	0	0
ZMO1312	Peptidylprolyl isomerase (EC 5.2.1.8)	0.278001	0.000507317	0.0720001	0.219458	31.64	31.6	31.54	31.54	31.44	31.21	31.35	31.23	31.31	31.27	31.49	31.38	31.41	31.29	31.16	0	0	0	0
ZMO1313	4-hydroxythreonine-4-phosphate dehydrogenase (EC 1.1.1.262) (4-(phosphohydroxy)-L-threonine dehydrogenase)	-0.166	0.742183	-0.156	0.765486	30.8	30.47	30.61	31.63	31.57	31.63	31.91	31.53	30.48	30.36	30.57	30.52	31.55	31.96	30.53	0	0	0	0
ZMO1314	Ribosomal RNA small subunit methyltransferase A (EC 2.1.1.182) (16S rRNA (adenine(1518)-N(6)/adenine(1519)-N(6))-dimethyltransferase) (16S rRNA dimethyladenosine transferase) (16S rRNA dimethylase) (S-adenosylmethionine-6-N', N'-adenosyl(rRNA) dimethyltransferase)	0.0920002	0.293701	0.0899998	0.0979453	27.59	27.72	27.58	27.34	27.28	27.4	27.43	27.42	27.38	27.42	27.64	27.55	27.44	27.55	27.32	0	0	0	0
ZMO1315	Uncharacterized protein	0.0579998	0.863727	0.2	0.500498	29.38	29.45	29.59	29.38	28.56	28.94	29.63	28.94	29.57	28.99	28.53	29.18	29.78	29.85	29.73	0	0	0	0
ZMO1317	Uncharacterized protein	-0.358	0.0301928	0.0879997	0.332991	26.47	26.52	26.52	25.89	26.43	27.01	26.59	26.72	26.7	26.6	26.71	26.82	26.75	27.03	26.75	0	0	0	0
ZMO1318	Putative P-loop containing nucleoside triphosphate hydrolase	0.222001	0.0186708	0.728	6.34921e-05	28.7	28.85	28.89	28.7	28.52	28.58	28.5	28.44	28.4	28.63	29.24	29.28	29.27	29.35	29.05	0	0	0	0
ZMO1319	Uncharacterized protein	-0.208	0.382444	-0.284	0.0817085	29.22	28.29	28.38	28.55	28.55	29.3	28.98	28.66	28.67	28.42	28.45	28.47	28.56	28.38	28.75	0	0	0	0
ZMO1320	16S rRNA C967 or C1407 C5-methylase RsmB/RsmF family (Fmu (Sun) domain protein)	0.0900002	0.181433	-0.276	0.000877419	29.59	29.7	29.48	29.71	29.52	29.68	29.5	29.43	29.46	29.48	29.35	29.22	29.21	29.22	29.17	0	0	0	0
ZMO1321	Inosine-5'-monophosphate dehydrogenase (IMP dehydrogenase) (IMPD) (IMPDH) (EC 1.1.1.205)	-0.341999	0.000552995	-0.57	0.00045478	35.17	35.13	35.13	35.22	35.08	35.61	35.6	35.44	35.39	35.4	34.71	34.97	34.78	34.96	35.17	0	0	0	0
ZMO1322	Two component transcriptional regulator, winged helix family (Winged helix family two component transcriptional regulator)	-0.0640003	0.416325	0.0619995	0.645798	26.48	26.69	26.57	26.51	26.43	26.59	26.62	26.78	26.6	26.41	26.65	26.52	27.08	26.5	26.56	0	0	0	0
ZMO1323	Histidine kinase	0.264	0.0362311	-0.41	0.000282609	31.74	31.28	31.2	31.69	31.49	31.26	31.15	31.29	31.18	31.2	30.79	30.93	30.72	30.76	30.83	0	0	0	0
ZMO1325	Nucleotide-binding protein ZMO1325	-0.0239998	0.602962	0.298	0.000249027	28.62	28.54	28.54	28.57	28.48	28.5	28.61	28.62	28.65	28.49	28.91	28.92	28.82	28.85	28.86	0	0	0	0
ZMO1326	PTS system fructose subfamily IIA component	-0.0899998	0.64944	1.014	0.000271186	26.09	25.99	26.08	25.62	25.49	26.29	25.73	25.71	25.89	26.1	27.02	26.8	27.1	26.93	26.94	0	0	0	0
ZMO1328	SpoU type tRNA/rRNA methyltransferase (tRNA/rRNA methyltransferase (SpoU))	-0.186	0.0736784	-0.506	0.000371585	29.91	30.16	30.19	30.18	29.78	30.3	30.15	30.32	30.29	30.09	29.94	29.73	29.61	29.56	29.78	0	0	0	0
ZMO1329	NAD kinase (EC 2.7.1.23) (ATP-dependent NAD kinase)	0.0259998	0.91157	0.0279999	0.89319	28.9	28.56	28.43	28.42	28.42	28.47	29.02	28.31	28.45	28.35	28.38	28.93	28.51	28.48	28.44	0	0	0	0
ZMO1331	Mechanosensitive ion channel MscS (MscS Mechanosensitive ion channel)	0.414	0.00329858	-0.36	0.00594501	28.96	29.27	28.82	29	29.27	28.79	28.63	28.64	28.55	28.64	28.3	28.59	28.05	28.09	28.42	0	0	0	0
ZMO1334	Polyisoprenoid-binding periplasmic YceI-like protein (YceI family protein)	0.517999	0.000587302	0.176	0.0228823	30.14	29.96	30.08	30.05	30.3	29.62	29.48	29.83	29.52	29.49	29.7	29.83	29.83	29.71	29.75	0	0	0	0
ZMO1335	NAD(P)H dehydrogenase (quinone) (EC 1.6.5.2) (Flavoprotein WrbA) (NAD(P)H:quinone oxidoreductase) (NQO)	0.726	0.000227642	0.582	0.000292994	30.89	31.09	30.98	30.94	31.31	30.29	30.27	30.4	30.4	30.22	30.88	30.9	30.63	31.07	31.01	0	0	0	0
ZMO1341	Zn-dependent metalloprotease	0.754	0.000181818	0.586	6.72269e-05	29.36	29.25	29.31	29.33	29.37	28.51	28.67	28.52	28.64	28.51	29.11	29.25	29.13	29.05	29.24	0	0	0	0
ZMO1344	2,5-diketo-D-gluconate reductase A (Aldo/keto reductase)	0.00600014	0.937797	1.22	0	31.97	32.13	32.13	32.04	31.89	32.04	32.08	32.01	31.95	32.05	33.26	33.23	33.28	33.22	33.24	0	0	0	0
ZMO1345	Aminopeptidase N	-0.134	0.0004	-0.18	0.000279476	31.91	31.94	31.91	31.92	31.99	32.05	32.1	32.06	32.09	32.04	31.89	31.83	31.87	31.93	31.92	0	0	0	0
ZMO1346	EamA/RhaT family transporter	-0.0259995	0.887836	0.234	0.0259977	24.54	24.99	24.85	24.86	24.5	24.73	24.51	24.74	24.9	24.99	25.16	25.09	24.99	24.87	24.93	0	0	0	0
ZMO1347	Aromatic amino acid beta-eliminating lyase/threonine aldolase (Threonine aldolase)	-0.616	9.09091e-05	-0.22	0.000430446	31.73	31.71	31.75	31.66	31.6	32.36	32.35	32.35	32.25	32.22	32.11	32.06	32.1	32.02	32.14	0	0	0	0
ZMO1348	Methionine aminopeptidase (MAP) (MetAP) (EC 3.4.11.18) (Peptidase M)	-0.236	0.0322207	-0.278	0.000488778	30.64	30.33	30.52	30.59	30.88	30.95	30.85	30.8	30.76	30.78	30.67	30.5	30.52	30.49	30.57	0	0	0	0
ZMO1350	Molybdopterin binding domain protein (Putative nucleotide-utilizing enzyme)	-0.108	0.0583375	1.056	0	29.94	29.95	30.01	29.83	29.85	30.12	29.97	30.02	29.91	30.1	31.13	31.21	31.17	30.95	30.94	0	0	0	0
ZMO1351	Carboxymethylenebutenolidase clcD	-0.17	0.0806722	0.424	0.000778993	28.33	28.4	28.44	28.3	28.02	28.53	28.32	28.57	28.37	28.55	28.94	28.77	29.01	29.02	28.72	0	0	0	0
ZMO1352	Intergral membrane protein	0.25	0.0039009	0.202	0.00439521	28.64	28.54	28.63	28.51	28.76	28.45	28.4	28.29	28.45	28.24	28.6	28.57	28.54	28.45	28.68	0	0	0	0
ZMO1353	UPF0303 protein ZMO1353	-0.23	0.0518295	1.908	0	28.86	29.09	28.96	28.96	28.59	29.24	29.03	28.97	29.06	29.31	31.02	31.27	30.89	31.17	30.8	0	0	0	0
ZMO1354	Flagellar motor protein MotB (OmpA/MotB domain protein)	-0.0920006	0.15744	-0.0620003	0.462972	34.04	33.98	33.78	34.1	33.94	34.01	34.01	34.02	34.11	34.15	34.01	33.97	33.71	34.17	34.13	0	0	0	0
ZMO1355	ABC transporter related protein	-0.272	0.000530973	-0.118	0.55463	29.35	29.33	29.32	29.28	29.18	29.65	29.59	29.58	29.54	29.46	29.69	28.7	29.69	29.47	29.68	0	0	0	0
ZMO1358	30S ribosomal protein S20	-0.64	0.00523729	-0.256	0.02948	31.33	31.56	31.29	31.25	30.61	31.75	32.05	31.86	31.77	31.81	31.56	31.82	31.74	31.58	31.26	0	0	0	0
ZMO1360	Pyruvate decarboxylase (PDC) (EC 4.1.1.1)	-0.22	0.0130068	0.207999	0.00575327	36.78	36.83	36.99	36.92	37	37.02	37.24	37.14	36.97	37.25	37.37	37.39	37.36	37.26	37.28	0	0	0	0
ZMO1364	Coproporphyrinogen-III oxidase (EC 1.3.98.3)	0.204	0.00854713	-0.00599976	0.945927	29.05	28.9	28.92	28.94	28.86	28.63	28.64	28.79	28.9	28.69	28.7	28.74	28.64	28.67	28.87	0	0	0	0
ZMO1365	Diguanylate cyclase with beta propeller sensor	-0.0639996	0.460734	-0.372	0.0128357	27.56	27.5	27.32	27.12	27.42	27.49	27.48	27.38	27.47	27.42	27.31	27.34	27.21	26.78	26.74	0	0	0	0
ZMO1366	30S ribosomal protein S4	-0.414	0.00259432	-0.456001	0.000281346	35.28	35.36	35.22	35.29	34.87	35.69	35.7	35.58	35.6	35.52	35.01	35.15	35.19	35.1	35.36	0	0	0	0
ZMO1369	Agmatine deiminase (EC 3.5.3.12)	0.00399971	0.969593	-0.302	0.00161609	31.69	31.65	31.58	31.63	31.8	31.81	31.77	31.5	31.64	31.61	31.51	31.35	31.35	31.29	31.32	0	0	0	0
ZMO1370	N-carbamoylputrescine amidase	-0.196	0.000754448	-0.544	8.33333e-05	30.51	30.57	30.45	30.58	30.6	30.66	30.76	30.73	30.78	30.76	30.15	30.18	30.11	30.19	30.34	0	0	0	0
ZMO1373	Uncharacterized protein	0.892	0.000316547	0.377999	0.00876735	29.89	29.83	30.08	29.43	29.77	28.86	28.95	28.95	28.96	28.82	29.06	29.4	29.4	29.61	28.96	0	0	0	0
ZMO1374	NAD-dependent epimerase/dehydratase	-0.00999985	0.790538	0.0580002	0.122066	30.56	30.45	30.51	30.56	30.55	30.51	30.47	30.57	30.57	30.56	30.5	30.63	30.57	30.57	30.7	0	0	0	0
ZMO1375	Ribonuclease 3 (EC 3.1.26.3) (Ribonuclease III) (RNase III)	0.124	0.121518	-0.177999	0.00370233	29.17	29.32	29.1	29.06	28.91	29.05	28.96	29.06	28.87	29	28.89	28.86	28.77	28.83	28.7	0	0	0	0
ZMO1377	Uncharacterized protein	-0.458001	0.0910174	1.188	0.00127203	25.59	24.96	25.36	25.22	24.82	25.87	25.93	24.82	25.94	25.68	26.48	26.72	26.66	27.1	27.22	0	0	0	0
ZMO1382	Aminotransferase class-III (Aspartate aminotransferase family protein)	-0.00496292	0.986383	0.593007	0.0207141	25.31	24.6	25.41	25.22	25.0402	24.635	24.97	25.47	25.23	25.3	25.6	25.33	25.73	26.4	25.51	1	1	0	2
ZMO1384	GTPase Era	0.244	0.00912933	-0.796	0.000258706	31.12	31.16	31.24	31.22	31.04	30.94	30.81	30.81	31.15	30.85	30.26	30.04	29.93	30.13	30.22	0	0	0	0
ZMO1385	Toxic anion resistance family protein	0.99	0.000215385	0.482	0.0439302	32.21	32.01	32.27	31.95	31.83	31.31	30.8	31.11	31.06	31.04	31.82	31.46	31.23	32.22	31	0	0	0	0
ZMO1386	Uncharacterized protein	0.704	0.000243478	0.826	0.000257028	29.49	29.56	29.48	29.5	29.62	28.8	28.66	29.06	28.92	28.69	29.84	29.43	29.76	29.65	29.58	0	0	0	0
ZMO1387	Two component transcriptional regulator, winged helix family (Winged helix family two component transcriptional regulator)	0.574001	0.0033222	-0.084	0.346405	30.26	30.34	30.45	30.2	29.86	29.53	29.65	29.39	29.92	29.75	29.57	29.48	29.57	29.6	29.6	0	0	0	0
ZMO1388	Gamma-glutamyltransferase (EC 2.3.2.2)	0.31	0.00158405	0.272	0.00139623	31.93	31.89	31.82	31.93	32.02	31.41	31.63	31.61	31.74	31.65	31.94	31.87	31.88	31.91	31.8	0	0	0	0
ZMO1389	Cytochrome c biogenesis protein transmembrane region (Thiol:disulfide interchange protein DsbD)	0.478	0.000569106	-0.0479996	0.611656	31.37	31.31	31.31	31.29	31.41	30.83	30.69	30.71	31.07	31	30.82	30.67	30.78	30.85	30.94	0	0	0	0
ZMO1390	Uncharacterized protein	0.208	0.303647	-1.76966	0.00107598	26.44	26.64	26.87	26.63	26.48	26.66	26.24	25.78	26.67	26.67	25.04	25.1	24.6039	24.99	23.4377	0	0	2	2
ZMO1391	Diacylglycerol kinase catalytic region	-0.344	5.71429e-05	-0.298	0.00690806	27.44	27.48	27.39	27.42	27.49	27.73	27.83	27.86	27.76	27.76	27.59	27.39	27.59	27.19	27.69	0	0	0	0
ZMO1392	Uncharacterized protein	-0.472	0.000373333	0.108	0.0547453	29.74	29.56	29.64	29.61	29.69	30.18	30.05	30.14	30.19	30.04	30.25	30.27	30.27	30.05	30.3	0	0	0	0
ZMO1393	LPS export ABC transporter permease LptF (Permease YjgP/YjgQ family protein)	0.214	0.0503802	-0.36	0.000772727	27.61	27.28	27.17	27.27	27.38	26.92	27.27	27.25	27.09	27.11	26.84	26.78	26.72	26.74	26.76	0	0	0	0
ZMO1396	Uncharacterized protein	-0.7	0.250674	0.272	0.00485207	30.41	27.53	30.45	30.56	30.21	30.49	30.63	30.67	30.42	30.45	30.67	30.86	31	30.69	30.8	0	0	0	0
ZMO1399	Fatty acid hydroxylase	-0.536	0.00205435	0.0340004	0.733011	26.78	26.82	26.4	26.86	26.61	27.1	27.39	27.42	27.03	27.21	27.33	27.18	27.34	27.18	27.29	0	0	0	0
ZMO1400	Uncharacterized protein	-0.134	0.0410256	-0.308	0.000233184	29.03	28.89	29.07	28.94	28.78	29.16	29.08	29.1	29.02	29.02	28.76	28.69	28.75	28.81	28.83	0	0	0	0
ZMO1401	Exodeoxyribonuclease III XthA	0.158	0.167045	-0.13	0.0915854	29.26	29.42	29.34	29.32	28.89	28.97	29.14	29.23	29.16	28.94	28.83	29.05	29.03	28.82	29.06	0	0	0	0
ZMO1402	Iron-sulfur cluster assembly accessory protein	1.016	5.88235e-05	0.138	0.210925	28.36	28.39	28.21	28.26	28.27	27.4	27.43	27.25	26.97	27.36	27.57	27.64	27.39	27.22	27.28	0	0	0	0
ZMO1403	Peptidase M23	-0.754	0.00787121	0.9	0.00219178	29.43	29.88	29.93	30.07	29.47	30.6	30.93	30.61	30.55	29.86	31.17	31.8	31.56	31.1	31.42	0	0	0	0
ZMO1404	DNA-directed RNA polymerase specialized sigma subunit sigma 24 (Sigma E) family RpoE (RNA polymerase, sigma-24 subunit, ECF subfamily)	0.274001	0.0245825	0.222	0.00719437	29.53	29.37	29.37	29.45	29.03	29.1	28.98	29.23	29.16	28.91	29.19	29.42	29.26	29.31	29.31	0	0	0	0
ZMO1405	Response regulator receiver protein (Two-component response regulator)	0.206	0.0978986	0.36	0.00959146	31.67	31.83	31.85	31.62	31.41	31.63	31.37	31.53	31.19	31.63	32.04	31.74	31.88	31.94	31.55	0	0	0	0
ZMO1406	Alpha/beta hydrolase fold protein	0.05	0.593067	0.332	0.00127938	29.48	29.39	29.37	29.46	29.68	29.39	29.64	29.44	29.39	29.27	29.71	29.66	29.76	29.88	29.78	0	0	0	0
ZMO1407	Aspartate-semialdehyde dehydrogenase (ASA dehydrogenase) (ASADH) (EC 1.2.1.11) (Aspartate-beta-semialdehyde dehydrogenase)	-0.362	0.00485529	-0.198001	0.0093871	33.88	33.95	33.7	34.08	34.09	34.46	34.36	34.18	34.15	34.36	34.15	34.12	34.01	34.07	34.17	0	0	0	0
ZMO1408	Peptidase S9B dipeptidylpeptidase IV domain protein (S9 family peptidase)	0.118	0.0467612	-0.0779999	0.136684	31.3	31.13	31.18	31.23	31.3	31.08	31.05	31.05	31.27	31.1	31.03	30.95	31.14	30.96	31.08	0	0	0	0
ZMO1409	Inositol monophosphatase	0.102	0.134188	0.282	0.00166308	31.08	31.14	31.19	31.28	31.33	31.06	30.99	31.04	31.2	31.22	31.28	31.5	31.47	31.29	31.38	0	0	0	0
ZMO1410	Bacterioferritin (EC 1.16.3.1)	0.8	0.000509804	0.708	0.000483951	32.09	32.36	32.27	32.11	31.9	31.6	31.43	31.42	31.07	31.21	32.08	32.17	31.94	32.26	31.82	0	0	0	0
ZMO1411	Ferric uptake regulation protein	-0.0280003	0.886104	0.359999	0.00761851	30.77	30.65	30.75	30.64	30.33	30.92	30.3	30.84	30.61	30.61	30.97	31.06	31.05	31.1	30.9	0	0	0	0
ZMO1412	Transcriptional regulator MucR family (Transcriptional regulator, MucR family)	-0.394	0.000538117	0.816	0.000253659	30.76	30.79	30.81	30.71	30.77	31.24	31.15	31.12	30.97	31.33	31.95	32.07	32.06	32.09	31.72	0	0	0	0
ZMO1414	Peptidase M22 glycoprotease (tRNA(Adenosine(37)-N6)-threonylcarbamoyltransferase complex dimerization subunit type 1 TsaB)	-0.200001	0.00698024	-0.498001	0.000696471	27.66	27.69	27.64	27.71	27.71	27.86	27.91	28.02	27.93	27.69	27.42	27.3	27.46	27.58	27.16	0	0	0	0
ZMO1415	Nfu/NifU-like scaffold protein (Scaffold protein Nfu/NifU)	-0.0560005	0.822554	-0.306001	0.0858762	29.08	29.38	29.22	28.9	29.04	29.45	29.48	28.78	28.76	29.43	28.97	28.88	28.97	28.94	28.61	0	0	0	0
ZMO1417	DEAD/DEAH box helicase domain protein (Putative DEAD/DEAH box helicase)	0.0160004	0.930456	-0.812	0.000329114	32.16	32.42	32.36	32.34	31.85	32.28	32.35	32.16	32.29	31.97	31.37	31.48	31.5	31.25	31.39	0	0	0	0
ZMO1420	N5-carboxyaminoimidazole ribonucleotide mutase (N5-CAIR mutase) (EC 5.4.99.18) (5-(carboxyamino)imidazole ribonucleotide mutase)	-0.616	0.00365455	0.102	0.571083	28.86	28.98	28.89	29.04	28.43	29.65	29.32	29.49	29.13	29.69	30	29.31	29.44	29.75	29.29	0	0	0	0
ZMO1421	N5-carboxyaminoimidazole ribonucleotide synthase (N5-CAIR synthase) (EC 6.3.4.18) (5-(carboxyamino)imidazole ribonucleotide synthetase)	-0.0119999	0.976628	0.116	0.684673	31.04	31.04	31.26	31.17	31.22	31.36	31.38	31.5	30.18	31.37	31.25	31.15	31.16	31.42	31.39	0	0	0	0
ZMO1422	Peptidase M16 domain protein	0.234	0.0276082	0.0639999	0.391151	34.3	34.23	34.27	34.33	34.53	34.02	34.12	33.86	34.29	34.2	34.13	34.14	34.15	34.14	34.25	0	0	0	0
ZMO1423	Peptidase M16 domain protein	0.514001	0.00229787	0.164001	0.0858704	31.29	31.17	31.25	31.66	31.66	30.9	30.89	30.75	30.96	30.96	30.86	31.2	30.87	31.31	31.04	0	0	0	0
ZMO1424	Chaperone protein ClpB	0.574	0.000264151	0.554	0.000307692	33.56	33.58	33.51	33.73	33.67	32.91	33.06	33.09	33.17	32.95	33.62	33.65	33.59	33.46	33.63	0	0	0	0
ZMO1425	Thiamine monophosphate synthase	-0.272584	0.439457	-0.135701	0.8	24.94	24.8	24.83	25.05	24.63	25.87	25.33	23.9746	24.99	25.4483	24.8177	25.3	23.8467	25.49	25.48	0	2	2	4
ZMO1429	NodT family RND efflux system outer membrane lipoprotein (RND efflux system, outer membrane lipoprotein, NodT family)	-0.372	0.0164238	-0.628	0.000789357	30.62	30.67	30.33	30.18	30.7	31.01	31.08	30.75	30.7	30.82	30.52	30.18	30.18	29.98	30.36	0	0	0	0
ZMO1430	Efflux transporter, RND family, MFP subunit (MFP subunit of RND efflux system transporter)	-0.472	0.000268657	-0.540001	0.00029393	30.52	30.73	30.69	30.65	30.66	31.04	31.25	31.16	31.01	31.15	30.67	30.63	30.74	30.48	30.39	0	0	0	0
ZMO1432	Fusaric acid resistance protein conserved region (Membrane protein component of efflux system)	-0.578	0.00028866	-0.252	0.00170619	27.11	27.13	27.36	27.1	27.2	27.65	27.79	27.71	27.86	27.78	27.55	27.56	27.34	27.48	27.6	0	0	0	0
ZMO1433	DNA polymerase III delta subunit (DNA polymerase III, delta subunit)	0.102	0.359508	0.19	0.0557062	26.26	25.83	26.15	25.81	25.79	25.88	25.86	25.97	25.88	25.74	25.88	25.89	25.97	26.21	26.33	0	0	0	0
ZMO1434	Uncharacterized protein	0.0580002	0.465649	-0.198	0.0365336	28.79	28.59	28.51	28.56	28.41	28.5	28.45	28.5	28.46	28.66	28.44	28.14	28.18	28.57	28.25	0	0	0	0
ZMO1435	Leucine--tRNA ligase (EC 6.1.1.4) (Leucyl-tRNA synthetase) (LeuRS)	-0.156001	0.00288608	-0.414	0	33.07	33.01	33.15	32.96	33.05	33.22	33.17	33.24	33.23	33.16	32.81	32.78	32.73	32.82	32.81	0	0	0	0
ZMO1436	Uncharacterized protein	-0.188	0.73858	-0.207999	0.528454	30.14	30.69	30.75	30.73	28.5	29.86	30.38	30.47	30.54	30.5	30.37	30.35	30.59	28.95	30.45	0	0	0	0
ZMO1439	Carbon-nitrogen hydrolase (Nitrilase/cyanide hydratase and apolipoprotein N-acyltransferase)	0.452	0.00212466	0.00400009	0.968766	29.3	28.85	29.2	29.1	28.99	28.74	28.65	28.58	28.45	28.76	28.59	28.57	28.62	28.57	28.85	0	0	0	0
ZMO1440	Uncharacterized protein	1.51746	0.0552153	1.40946	0.0509044	26.57	26.66	26.8	26.99	27.19	26.55	23.4701	26.58	23.7526	26.27	26.9	26.69	26.63	26.66	26.79	0	2	0	2
ZMO1441	FAD dependent oxidoreductase	-0.276	0.0022139	-0.0640007	0.18258	30.24	30.18	30.41	30.29	30.33	30.66	30.67	30.53	30.54	30.43	30.47	30.47	30.51	30.47	30.59	0	0	0	0
ZMO1442	Uncharacterized protein	0.0680008	0.216069	0.354	0.000272251	30.5	30.37	30.43	30.45	30.25	30.31	30.39	30.41	30.3	30.25	30.72	30.72	30.7	30.59	30.7	0	0	0	0
ZMO1444	Glycine--tRNA ligase beta subunit (EC 6.1.1.14) (Glycyl-tRNA synthetase beta subunit) (GlyRS)	-0.213998	0.000289474	-0.421999	7.84314e-05	32.36	32.33	32.33	32.32	32.29	32.63	32.48	32.55	32.53	32.51	32.19	32.07	32.08	32.16	32.09	0	0	0	0
ZMO1446	Glycine--tRNA ligase alpha subunit (EC 6.1.1.14) (Glycyl-tRNA synthetase alpha subunit) (GlyRS)	-0.0979996	0.330506	-0.77	0.00320128	30.42	30.09	30.25	30.27	30.02	30.3	30.25	30.39	30.49	30.11	29.42	29.53	29.03	30.21	29.5	0	0	0	0
ZMO1447	Conjugative transfer protein GumN (GumN family protein)	0.307999	0.0423262	0.556	0.000801743	26.63	26.48	26.55	26.46	26.12	26.2	26.15	25.85	26.47	26.03	26.73	26.78	26.62	26.65	26.7	0	0	0	0
ZMO1449	Mannitol dehydrogenase domain protein (Mannitol-1-phosphate dehydrogenase)	0.477999	0.000305556	0.532	0.000234432	28.26	28.25	28.38	28.24	28.42	27.86	27.91	27.69	27.94	27.76	28.2	28.37	28.33	28.52	28.4	0	0	0	0
ZMO1451	Purine nucleoside permease	0.18	0.0578205	-0.628	0.000475949	30.04	29.88	30.08	30.08	30.05	29.88	29.82	29.74	30.12	29.67	29.23	29.05	29.06	29.38	29.37	0	0	0	0
ZMO1455	Resolvase domain protein (Resolvase domain-containing protein)	0.0119995	0.930122	0.542	0.000486352	27.98	28.02	28.07	27.88	27.65	28.1	27.85	27.81	27.83	27.95	28.32	28.58	28.45	28.65	28.25	0	0	0	0
ZMO1457	Major facilitator superfamily MFS_1 (Major facilitator superfamily transporter)	-0.893999	0.0717021	2.57038	0.000897436	21.55	21.53	21.51	21.53	22.09	21.9	22.33	24.26	21.89	22.3	25.4812	24.7745	24.9851	25.8059	24.4852	0	0	5	5
ZMO1460	3-mercaptopyruvate sulfurtransferase (EC 2.8.1.2)	0.292	0.00806729	0.42	0.00119066	30.33	30.2	30.19	30.24	30.38	30.05	29.79	29.8	30.17	30.07	30.36	30.24	30.48	30.44	30.46	0	0	0	0
ZMO1461	Aminoglycoside phosphotransferase	0.504	0.0114881	-0.0516735	0.774796	25.98	26.01	25.93	25.77	25.37	25.28	24.93	25.36	25.59	25.38	25.25	25.1516	25.54	25.42	24.92	0	0	1	1
ZMO1462	NMT1/THI5 like domain protein	0.676	0.000254545	-0.552	0.00771031	30.43	30.21	30.24	30.19	30.38	29.55	29.46	29.61	29.79	29.66	29.06	28.81	29.53	28.6	29.31	0	0	0	0
ZMO1463	TonB-dependent receptor	0.572	0.000555556	0.228	0.10525	31.09	31.06	31.21	30.87	31.32	30.53	30.52	30.48	30.72	30.44	30.64	30.37	31.07	30.67	31.08	0	0	0	0
ZMO1466	Alpha/beta hydrolase fold protein (Putative alpha/beta hydrolase)	-0.0720001	0.55169	-0.922	0.000431579	28.44	28.51	28.57	28.37	28.21	28.44	28.55	28.74	28.53	28.2	27.2	27.39	27.84	27.81	27.61	0	0	0	0
ZMO1468	Uncharacterized protein	-0.0460007	0.452028	-0.122	0.0597125	31.49	31.46	31.49	31.39	31.24	31.54	31.41	31.47	31.51	31.37	31.4	31.26	31.26	31.53	31.24	0	0	0	0
ZMO1470	Transglycosylase domain protein (Transglycosylase domain-containing protein)	0.786957	0.000522613	0.279934	0.194348	26.07	26.3	26.46	26.42	26.04	25.38	25.31	25.3652	25.56	25.74	26.4229	25.7298	25.208	25.9742	25.42	0	1	4	5
ZMO1471	GTP-binding protein TypA/BipA	-0.198	0.0161551	-0.204	0.00781692	34.29	34.17	34.07	34.23	34.43	34.48	34.51	34.34	34.45	34.4	34.23	34.01	34.29	34.3	34.33	0	0	0	0
ZMO1473	Uncharacterized protein	0.0399998	0.827272	0.586	0.00218803	26.68	27.05	26.96	26.81	26.72	27	26.56	26.88	26.5	27.08	27.33	27.46	27.65	27.35	27.16	0	0	0	0
ZMO1475	TonB-dependent receptor plug domain	0.821999	6.15385e-05	1.14	0	32.21	32.03	32.17	32.12	32.29	31.19	31.36	31.27	31.53	31.36	32.63	32.35	32.64	32.3	32.49	0	0	0	0
ZMO1476	Uncharacterized protein	-0.0320004	0.736417	0.418	0.00215437	25.64	25.72	25.94	25.89	25.8	25.8	25.74	25.82	26.03	25.76	26.26	26.22	26.16	26.04	26.56	0	0	0	0
ZMO1477	Uncharacterized protein	0.0940002	0.355779	0.508	0.00245226	26.04	26.02	25.92	26.07	26.14	25.97	25.99	25.67	25.87	26.22	26.47	26.61	26.46	26.6	26.12	0	0	0	0
ZMO1478	6-phosphogluconolactonase (6PGL) (EC 3.1.1.31)	-0.23	0.0849976	0.804	0.000293785	31.63	31.8	31.75	31.65	31.15	31.86	31.8	31.96	31.69	31.82	32.75	32.66	32.71	32.69	32.34	0	0	0	0
ZMO1479	Electron transfer flavoprotein alpha subunit (Electron transfer flavoprotein subunit alpha)	-0.194001	0.0153366	-0.00200005	0.978752	31.56	31.64	31.8	31.59	31.47	31.78	31.76	31.92	31.72	31.85	31.67	31.79	31.92	31.74	31.9	0	0	0	0
ZMO1480	Electron transfer flavoprotein alpha/beta-subunit (Electron transfer flavoprotein subunit beta)	-0.143999	0.028807	0.444001	0.000297143	32.38	32.4	32.4	32.42	32.19	32.6	32.37	32.51	32.5	32.53	32.86	33.01	33	32.96	32.9	0	0	0	0
ZMO1481	Succinate--CoA ligase [ADP-forming] subunit beta (EC 6.2.1.5) (Succinyl-CoA synthetase subunit beta) (SCS-beta)	-0.164001	0.00237696	0.0779991	0.0415209	32.1	32.17	32.07	32.07	32.1	32.28	32.34	32.29	32.27	32.15	32.28	32.34	32.4	32.35	32.35	0	0	0	0
ZMO1484	DNA helicase (EC 3.6.4.12)	0.146	0.022693	-0.066	0.0476238	29.4	29.23	29.15	29.21	29.15	29.03	29.06	29.02	29.16	29.14	28.98	29	29.02	29.01	29.07	0	0	0	0
ZMO1485	Deoxyguanosinetriphosphate triphosphohydrolase (EC 3.1.5.1)	0.12	0.220024	0.268	0.0407417	28.32	28.28	28.33	28.19	28.07	28.19	28.24	28.05	28.27	27.84	28.32	28.12	28.27	28.58	28.64	0	0	0	0
ZMO1488	2-dehydro-3-deoxyphosphooctonate aldolase (EC 2.5.1.55) (3-deoxy-D-manno-octulosonic acid 8-phosphate synthase) (KDO-8-phosphate synthase) (KDO 8-P synthase) (KDOPS) (Phospho-2-dehydro-3-deoxyoctonate aldolase)	-0.236001	0.000380952	0.464	0.000165517	32.19	32.17	32.13	32.14	32.26	32.37	32.45	32.47	32.44	32.34	32.88	32.89	32.98	32.75	32.89	0	0	0	0
ZMO1489	3-deoxy-D-manno-octulosonate cytidylyltransferase (EC 2.7.7.38)	0.116	0.125157	0.638	0.000267782	30.7	30.74	30.53	30.66	30.76	30.54	30.53	30.47	30.79	30.48	31.27	31.24	31.04	31.13	31.32	0	0	0	0
ZMO1490	Putative outer membrane associated protein	0.258	0.0012071	0.0739998	0.219422	33.49	33.62	33.75	33.58	33.62	33.24	33.39	33.39	33.39	33.36	33.49	33.26	33.38	33.41	33.6	0	0	0	0
ZMO1491	Uncharacterized protein	-0.0759987	0.305346	0.068	0.372973	36.15	36.08	36.27	36.22	36.32	36.39	36.25	36.18	36.44	36.16	36.41	36.28	36.18	36.38	36.51	0	0	0	0
ZMO1494	Acetylglutamate kinase (EC 2.7.2.8) (N-acetyl-L-glutamate 5-phosphotransferase) (NAG kinase) (NAGK)	-0.0759995	0.717617	-0.716	0.00521586	30.84	31.35	31.43	31.12	30.62	31.38	30.97	31.16	31.03	31.2	30.28	30.02	30.71	31.06	30.09	0	0	0	0
ZMO1495	ATP/cobalamin adenosyltransferase	1.76339	0.00422907	0.264588	0.754036	27.24	27.04	27.41	27.04	27.05	24.5946	25.8415	24.5853	25.0614	26.8802	25.1689	27.1	25.1078	24.1293	26.78	0	5	3	8
ZMO1496	Phosphoenolpyruvate carboxylase (PEPC) (PEPCase) (EC 4.1.1.31)	-0.736	0	-0.368	0.000250871	32.43	32.45	32.41	32.38	32.46	33.22	33.24	33.14	33.05	33.16	32.86	32.81	32.86	32.66	32.78	0	0	0	0
ZMO1497	Amino acid permease-associated region (Amino acid/polyamine transporter)	0.138417	0.759223	1.00042	0.00970822	25.65	25.45	25.22	24.78	25.33	25.4	23.8879	25.21	25.63	25.61	26.25	26.28	25.9	26.34	25.97	0	1	0	1
ZMO1498	Diadenosine tetraphosphate hydrolase (Histidine triad (HIT) protein)	-0.404	0.0504104	0.974	0.000175182	29.63	30.6	30.52	30.54	30.22	30.82	30.77	30.71	30.6	30.63	31.71	31.85	31.86	31.5	31.48	0	0	0	0
ZMO1499	Phosphoribosyl-ATP pyrophosphatase (PRA-PH) (EC 3.6.1.31)	-0.098	0.286328	0.316	0.0296465	26.45	26.55	26.57	26.4	26.11	26.54	26.47	26.61	26.46	26.49	26.63	26.89	27.2	26.99	26.44	0	0	0	0
ZMO1500	Imidazole glycerol phosphate synthase subunit HisF (EC 4.3.2.10) (IGP synthase cyclase subunit) (IGP synthase subunit HisF) (ImGP synthase subunit HisF) (IGPS subunit HisF)	-0.326	0.0160778	0.226	0.0390155	29.65	29.63	29.65	29.28	29.66	29.9	29.87	30.06	29.61	30.06	30.1	29.98	30.34	30.19	30.02	0	0	0	0
ZMO1501	1-(5-phosphoribosyl)-5-[(5-phosphoribosylamino)methylideneamino] imidazole-4-carboxamide isomerase (EC 5.3.1.16) (Phosphoribosylformimino-5-aminoimidazole carboxamide ribotide isomerase)	-0.126001	0.153556	0.0539997	0.756668	31.34	31.52	31.42	31.47	31.81	31.7	31.61	31.69	31.61	31.58	31.94	31.43	31.95	31.26	31.88	0	0	0	0
ZMO1502	Imidazole glycerol phosphate synthase subunit HisH (EC 4.3.2.10) (IGP synthase glutaminase subunit) (EC 3.5.1.2) (IGP synthase subunit HisH) (ImGP synthase subunit HisH) (IGPS subunit HisH)	-0.196	0.00933818	-0.384	0.000607229	30.75	30.73	30.47	30.59	30.59	30.82	30.93	30.77	30.82	30.77	30.32	30.6	30.54	30.28	30.45	0	0	0	0
ZMO1503	Imidazoleglycerol-phosphate dehydratase (IGPD) (EC 4.2.1.19)	-0.401999	0.0114423	0.404	0.000329412	27.62	27.85	27.7	27.59	27.11	27.92	27.94	28.06	27.96	28	28.5	28.34	28.36	28.5	28.2	0	0	0	0
ZMO1504	DUF1321 domain-containing protein	-0.193999	0.292757	-0.0979996	0.370235	29.36	29.42	29.23	29.13	28.54	29.55	29.15	29.47	29.27	29.21	29.21	28.99	29.41	29.43	29.12	0	0	0	0
ZMO1506	Uncharacterized protein	0.166	0.299036	0.216	0.0944346	25.41	25.34	25.51	25.49	24.92	25.37	25.44	24.93	24.93	25.17	25.21	25.58	25.37	25.54	25.22	0	0	0	0
ZMO1507	Inorganic pyrophosphatase (EC 3.6.1.1) (Pyrophosphate phospho-hydrolase) (PPase)	-0.26	0.0660396	-0.0180004	0.942391	30.12	30.24	30.33	30.23	30.06	30.7	30.1	30.55	30.25	30.68	30.49	30.47	30.46	30.82	29.95	0	0	0	0
ZMO1508	Histidine--tRNA ligase (EC 6.1.1.21) (Histidyl-tRNA synthetase) (HisRS)	-0.29	0.000266667	-0.704	0	31.65	31.64	31.61	31.72	31.52	31.94	31.9	31.95	31.91	31.89	31.23	31.15	31.17	31.25	31.27	0	0	0	0
ZMO1509	Peptide chain release factor 1 (RF-1)	-0.396	0.00331429	-0.954	0	30.89	31	30.86	31.01	31.35	31.47	31.36	31.32	31.48	31.46	30.5	30.46	30.52	30.49	30.35	0	0	0	0
ZMO1510	Release factor glutamine methyltransferase (RF MTase) (EC 2.1.1.297) (N5-glutamine methyltransferase PrmC) (Protein-(glutamine-N5) MTase PrmC) (Protein-glutamine N-methyltransferase PrmC)	-0.144	0.140286	0.0360004	0.774352	26.65	26.77	26.93	26.78	26.63	27.1	26.66	26.93	26.81	26.98	26.77	26.97	26.86	27.2	26.86	0	0	0	0
ZMO1511	Uncharacterized protein	-0.186	0.135874	-0.496001	0.00296272	33.85	33.47	33.29	33.47	33.69	33.73	33.91	33.7	33.52	33.84	33.14	33.52	32.92	33.19	33.45	0	0	0	0
ZMO1512	ABC transporter related protein	0.258	0.0139832	-0.135916	0.611428	25.39	25.14	25.08	25.26	25.47	24.93	24.91	25.13	25.08	25	24.083	24.94	25.11	25.5677	24.6697	0	0	3	3
ZMO1513	Phenylalanine--tRNA ligase beta subunit (EC 6.1.1.20) (Phenylalanyl-tRNA synthetase beta subunit) (PheRS)	-0.0820007	0.111291	-0.168001	0.00979128	33.26	33.33	33.31	33.19	33.44	33.4	33.34	33.32	33.43	33.45	33.17	33.34	33.29	33.05	33.25	0	0	0	0
ZMO1514	Phenylalanine--tRNA ligase alpha subunit (EC 6.1.1.20) (Phenylalanyl-tRNA synthetase alpha subunit) (PheRS)	-0.359999	0.00399107	-0.23	0.00337539	31.86	31.76	31.9	31.67	31.44	32.12	31.97	32.17	32.11	32.06	31.89	31.93	31.94	31.86	31.66	0	0	0	0
ZMO1515	50S ribosomal protein L20	-1.338	0.00330641	-0.726	0.00271686	27.54	28.01	28.5	28.51	27.04	29	29.46	29.09	29.05	29.69	28.51	28.89	28.63	28.52	28.11	0	0	0	0
ZMO1516	50S ribosomal protein L35	-0.456	0.000375	-0.434	0.000289308	31.49	31.31	31.39	31.43	31.4	31.84	31.98	31.69	31.82	31.97	31.34	31.36	31.47	31.52	31.44	0	0	0	0
ZMO1518	Inositol monophosphatase	0.526	0.0785646	0.626	0.019326	30.13	31.24	31.26	30.18	31.29	30.34	30.38	30.11	30.33	30.31	31.77	30.59	30.59	30.52	31.13	0	0	0	0
ZMO1519	Ribose-phosphate pyrophosphokinase (RPPK) (EC 2.7.6.1) (5-phospho-D-ribosyl alpha-1-diphosphate) (Phosphoribosyl diphosphate synthase) (Phosphoribosyl pyrophosphate synthase) (P-Rib-PP synthase) (PRPP synthase) (PRPPase)	-0.308	0.00291184	-0.198	0.00108041	32.73	32.78	32.81	32.71	32.45	33.05	32.98	33.03	32.9	33.06	32.77	32.85	32.8	32.73	32.88	0	0	0	0
ZMO1520	Uncharacterized protein	-0.386	0.000871287	0.268	0.00205872	28.42	28.34	28.43	28.26	28.15	28.77	28.65	28.67	28.58	28.86	28.97	28.98	29.12	28.87	28.93	0	0	0	0
ZMO1521	Uncharacterized protein	0.238	0.00646465	0.286	0.000794643	29.89	29.98	29.91	29.68	29.77	29.55	29.57	29.55	29.75	29.62	30.01	29.81	29.83	29.95	29.87	0	0	0	0
ZMO1522	TonB-dependent receptor	0.481999	0.0334062	-0.482001	0.024128	34.64	34.76	34.78	34.88	35.27	34.45	34.29	33.81	34.78	34.59	33.85	33.77	33.6	34.09	34.2	0	0	0	0
ZMO1524	EamA domain-containing protein	-0.0180004	0.906568	0.0222103	0.959157	24.9	24.72	24.68	24.82	24.54	24.85	24.66	24.62	25.03	24.59	24.32	24.109	24.9928	25.8593	24.58	0	0	3	3
ZMO1525	Multidrug efflux pump subunit TolC (RND efflux system, outer membrane lipoprotein, NodT family)	0.410001	0.000659341	0.404	0.000474747	30.91	30.92	31.03	30.79	30.97	30.71	30.48	30.4	30.58	30.4	30.97	30.89	30.96	30.8	30.97	0	0	0	0
ZMO1527	Acriflavin resistance protein (Multidrug efflux pump subunit AcrB)	0.154	0.0142649	0.276001	0.00078733	28.82	28.73	28.72	28.73	28.89	28.57	28.59	28.71	28.72	28.53	28.85	28.86	28.86	28.9	29.03	0	0	0	0
ZMO1528	Acriflavin resistance protein (Multidrug efflux pump subunit AcrB)	0.488	0.000533333	0.452	0.000383099	30.22	30.16	30.26	30.49	30.34	29.61	29.86	29.9	29.88	29.78	30.2	30.42	30.14	30.25	30.28	0	0	0	0
ZMO1529	Efflux transporter, RND family, MFP subunit (Multidrug efflux pump subunit AcrA)	0.37	0.0065491	0.418	0.000270042	31.33	31.43	31.15	31.3	31.73	31.11	30.97	31.07	30.92	31.02	31.53	31.33	31.37	31.47	31.48	0	0	0	0
ZMO1530	KpsF/GutQ family protein (EC 5.3.1.13)	-0.76	0.000307692	-0.126	0.092785	28.23	28.23	28.1	28.21	28.1	28.95	28.97	29.17	28.76	28.82	28.8	28.86	28.84	28.84	28.7	0	0	0	0
ZMO1531	Phosphoribosylformylglycinamidine synthase subunit PurS (FGAM synthase) (EC 6.3.5.3) (Formylglycinamide ribonucleotide amidotransferase subunit III) (FGAR amidotransferase III) (FGAR-AT III) (Phosphoribosylformylglycinamidine synthase subunit III)	-0.266	0.279966	1.184	0.000330383	27.38	28.13	28.15	28.35	28.08	27.85	27.97	28.45	28.4	28.75	29.35	29.32	29.67	29.6	29.4	0	0	0	0
ZMO1532	Phosphoribosylformylglycinamidine synthase subunit PurQ (FGAM synthase) (EC 6.3.5.3) (Formylglycinamide ribonucleotide amidotransferase subunit I) (FGAR amidotransferase I) (FGAR-AT I) (Glutaminase PurQ) (EC 3.5.1.2) (Phosphoribosylformylglycinamidine synthase subunit I)	-0.162	0.0819644	-0.0759998	0.234487	31.61	32.01	31.79	31.77	31.74	32.12	31.95	32	31.88	31.78	31.92	31.91	31.92	31.73	31.87	0	0	0	0
ZMO1536	ATPase involved in DNA repair	-0.0954445	0.481848	0.0680004	0.636507	24.25	24.08	24.27	24.24	24.5828	24.21	24.25	24.23	24.65	24.56	24.33	24.43	24.19	24.73	24.56	1	0	0	1
ZMO1538	DNA-directed DNA polymerase (EC 2.7.7.7)	0.068	0.611047	-0.234	0.0307031	29.77	29.69	29.48	29.45	29.55	29.43	29.91	29.43	29.39	29.44	29.25	29.31	29.33	29.19	29.35	0	0	0	0
ZMO1540	FeoA family protein	-0.0139999	0.909598	0.328	0.0170409	26.6	26.67	26.83	26.73	26.47	26.75	26.63	26.47	26.79	26.73	26.8	27.25	27.29	26.81	26.86	0	0	0	0
ZMO1541	Ferrous iron transport protein B	-0.146	0.786042	-0.372	0.356819	27.61	28.26	27.42	28.06	27.8	27.61	27.65	29.52	27.56	27.54	26.95	27.61	27.74	27.92	27.8	0	0	0	0
ZMO1542	Single-stranded DNA-binding protein (SSB)	0.234	0.0673877	-0.386	0.0104779	31.79	31.68	31.57	31.48	31.31	31.21	31.66	31.25	31.26	31.28	30.97	30.78	31.32	30.74	30.92	0	0	0	0
ZMO1543	Cobalt chelatase subunit CobT (Cobalt chelatase, pCobT subunit) (EC 6.6.1.2)	-0.0400002	0.236285	-0.018	0.636308	30.81	30.68	30.72	30.65	30.72	30.76	30.82	30.75	30.73	30.72	30.75	30.73	30.77	30.63	30.81	0	0	0	0
ZMO1544	Cobalt chelatase subunit CobS (Cobalt chelatase, pCobS small subunit) (EC 6.6.1.2)	0.0619999	0.204807	-0.00600014	0.940317	31.76	31.6	31.69	31.72	31.79	31.61	31.7	31.62	31.75	31.57	31.66	31.48	31.61	31.69	31.78	0	0	0	0
ZMO1548	Squalene-hopene cyclase (EC 5.4.99.17)	-0.00599937	0.947372	-0.764	0.000349854	29.85	29.83	29.75	29.69	29.93	29.82	29.88	29.91	29.83	29.64	29.33	28.92	28.97	28.77	29.27	0	0	0	0
ZMO1550	ATP phosphoribosyltransferase (ATP-PRT) (ATP-PRTase) (EC 2.4.2.17)	-0.286	0.0104518	-0.232	0.0772591	30.71	30.3	30.71	30.66	30.48	30.93	30.89	30.84	30.72	30.91	30.72	30.8	30.89	30.17	30.55	0	0	0	0
ZMO1551	Histidinol dehydrogenase (HDH) (EC 1.1.1.23)	-0.318	0.00333333	-0.57	0	33.6	33.56	33.73	33.64	33.92	34.14	33.94	33.93	34	34.03	33.47	33.42	33.45	33.39	33.46	0	0	0	0
ZMO1552	Transcription antitermination protein NusB (Antitermination factor NusB)	-0.388	0.00159312	0.124	0.195593	29.01	29.22	29.2	29.01	29.06	29.59	29.44	29.48	29.28	29.65	29.63	29.67	29.75	29.7	29.31	0	0	0	0
ZMO1553	Thiamine-monophosphate kinase (TMP kinase) (Thiamine-phosphate kinase) (EC 2.7.4.16)	-0.291999	0.00101205	-0.164	0.00109016	28.68	28.6	28.74	28.84	28.57	29.08	28.97	28.98	28.96	28.9	28.82	28.81	28.87	28.77	28.8	0	0	0	0
ZMO1554	Ribosomal RNA small subunit methyltransferase E (EC 2.1.1.193)	0.034	0.82697	0.628	0.000260163	27.49	27.51	27.4	27.61	27	27.36	27.49	27.39	27.2	27.4	28.11	28.17	27.96	27.87	27.87	0	0	0	0
ZMO1556	Glutamate--cysteine ligase (EC 6.3.2.2)	0.18	0.00893601	0.00600014	0.945564	30.98	30.81	30.89	30.95	30.85	30.77	30.7	30.56	30.82	30.73	30.87	30.71	30.79	30.65	30.59	0	0	0	0
ZMO1557	Amidophosphoribosyltransferase (ATase) (EC 2.4.2.14) (Glutamine phosphoribosylpyrophosphate amidotransferase) (GPATase)	-0.2	0.00136842	0.308	0.000248276	32.91	33.01	33.01	33	33.08	33.21	33.17	33.24	33.28	33.11	33.52	33.6	33.54	33.46	33.43	0	0	0	0
ZMO1561	Short-chain dehydrogenase/reductase SDR	0.948	0.00021374	0.632	0.000232727	28.41	28.31	28.49	28.29	27.91	27.4	27.26	27.49	27.28	27.24	28.11	28.04	27.98	27.99	27.71	0	0	0	0
ZMO1562	RNA pyrophosphohydrolase (EC 3.6.1.-) ((Di)nucleoside polyphosphate hydrolase)	0.324	0.0191602	0.549999	0.00127447	30.19	30.24	30.27	30.2	30.03	29.79	29.47	30.01	30.01	30.03	30.38	30.46	30.49	30.49	30.24	0	0	0	0
ZMO1563	DUF481 domain-containing protein	1.056	0.000166667	-0.318	0.00223208	28.73	28.77	28.79	28.69	28.76	27.66	27.6	27.57	27.89	27.74	27.42	27.25	27.33	27.32	27.55	0	0	0	0
ZMO1567	Aminoglycoside phosphotransferase	-0.22205	0.477847	0.443808	0.252085	23.73	23.53	23.45	23.46	23.82	23.67	24.8803	23.35	23.78	23.42	23.66	24.8621	24.8653	24.4918	23.44	0	1	3	4
ZMO1568	TonB-dependent receptor	0.727999	0.0484485	-3.8147e-07	0.997459	27.89	27	26.96	25.93	27.03	25.85	26.18	26.53	26.33	26.28	26.78	25.6	26.93	25.96	25.9	0	0	0	0
ZMO1569	Pyruvate formate-lyase-activating enzyme (EC 1.97.1.4)	-0.314	0.000566038	-0.248	0.000485149	27.48	27.55	27.6	27.61	27.4	27.88	27.74	27.9	27.87	27.82	27.55	27.53	27.68	27.66	27.55	0	0	0	0
ZMO1570	Formate acetyltransferase (EC 2.3.1.54)	-1.272	0.000266667	-0.314001	0.00170423	31.68	31.25	31.22	31.61	31.05	32.81	32.63	32.71	32.59	32.43	32.29	32.31	32.21	32.42	32.37	0	0	0	0
ZMO1571	Cytochrome bd ubiquinol oxidase subunit I	0.67	0.000287582	0.368	0.00231261	30.48	30.45	30.58	30.56	30.28	29.92	29.7	29.8	29.98	29.6	30.11	30.03	30.09	30.32	30.29	0	0	0	0
ZMO1573	Dyp-type peroxidase family	0.342001	0.00316209	0.184	0.0131588	30.21	30.08	30.04	30.27	30.33	29.97	29.64	29.9	29.89	29.82	30.08	30.01	29.94	29.98	30.13	0	0	0	0
ZMO1574	LysR family transcriptional regulator (Transcriptional regulator, LysR family) (EC 4.2.1.1)	0.304	0.013721	0.504	0.0207277	26.07	25.99	26.35	25.95	25.99	25.82	25.85	25.87	25.79	25.5	26.54	26.13	25.94	26.86	25.88	0	0	0	0
ZMO1576	Short-chain dehydrogenase/reductase SDR	0.492	0.00028	0.972	0	29.32	29.22	29.35	29.16	29.12	28.66	28.78	28.7	28.76	28.81	29.68	29.68	29.77	29.64	29.8	0	0	0	0
ZMO1578	Short-chain dehydrogenase/reductase SDR	-0.272001	0.302109	-0.208001	0.296351	27.94	27.89	27.68	27.07	27.72	27.16	28	28.2	28.12	28.18	27.91	27.78	27.74	27.46	27.73	0	0	0	0
ZMO1579	Alpha/beta hydrolase (Hydrolases of the alpha/beta superfamily K06889)	0.0584095	0.791421	0.27041	0.0771655	24.76	24.8	24.23	24.91	24.62	24.76	24.83	24.26	24.358	24.82	24.65	24.69	24.94	24.94	25.16	0	1	0	1
ZMO1581	Antibiotic biosynthesis monooxygenase	-0.317716	0.266767	2.338	0	25.41	26.11	26.21	26.03	24.9014	26.08	26.32	26.18	25.68	25.99	28.38	28.63	28.64	28.15	28.14	1	0	0	1
ZMO1583	DNA gyrase subunit B (EC 5.99.1.3)	0.218	0.00054321	-0.454	0.000181818	32.42	32.37	32.22	32.35	32.33	32.12	32.14	32.08	32.16	32.1	31.76	31.63	31.64	31.55	31.75	0	0	0	0
ZMO1584	DNA replication and repair protein RecF	0.128	0.0752907	0.142	0.0799597	26.45	26.09	26.27	26.21	26.3	26.06	26.07	26.15	26.21	26.19	26.08	26.32	26.21	26.24	26.54	0	0	0	0
ZMO1586	Bacterioferritin (EC 1.16.3.1)	0.812	0.00142274	1.224	0.000268456	27.89	28.04	28.23	27.97	27.36	27.17	27.25	27.13	26.83	27.05	28.52	28.28	28.26	28.49	28	0	0	0	0
ZMO1587	Uncharacterized protein	0.708	0.000542986	0.864	0.000235294	26.23	26.13	26.03	25.99	26.16	25.47	25.51	25.69	25.13	25.2	26.26	26.29	26.31	26.1	26.36	0	0	0	0
ZMO1588	UvrABC system protein A (UvrA protein) (Excinuclease ABC subunit A)	0.732	0.000384615	0.134	0.163811	31.35	31.47	31.63	31.37	31.5	30.75	30.71	30.88	30.89	30.43	30.84	31	30.82	30.69	30.98	0	0	0	0
ZMO1589	TIR protein (Toll/interleukin-1 receptor (TIR) domain-containing protein)	0.434	0.0080824	-0.474001	0.00568421	30.15	29.77	29.94	30.01	30.28	29.59	29.52	29.86	29.7	29.31	28.8	29.07	29.03	29.31	29.4	0	0	0	0
ZMO1590	ABC transporter related protein	0.218	0.266152	-0.252	0.323787	29.65	29.6	29.08	29.66	29.73	29.1	29.09	29.08	29.66	29.7	29.49	28.51	28.68	29.68	29.01	0	0	0	0
ZMO1591	ABC transporter permease	0.162	0.163161	0.283586	0.327983	24.09	24.56	24.25	24.16	24.11	24.05	23.94	24.07	24.33	23.97	24	25.482	23.7959	24.35	24.15	0	0	2	2
ZMO1592	Alanine racemase (EC 5.1.1.1)	0.184	0.00334615	0.24	0.00256529	29.74	29.64	29.6	29.65	29.74	29.4	29.47	29.51	29.6	29.47	29.67	29.86	29.72	29.58	29.82	0	0	0	0
ZMO1593	Peptidase M61 domain protein (Peptidase M61 domain-containing protein)	0.148	0.325422	-0.403999	0.0144403	33.5	33.46	33.46	33.45	33.46	33.35	33.3	32.8	33.64	33.5	32.89	32.9	32.8	33.02	32.96	0	0	0	0
ZMO1596	Alcohol dehydrogenase 2 (EC 1.1.1.1) (Alcohol dehydrogenase II) (ADH II)	-0.43	7.69231e-05	0.206001	0.000778032	35.73	35.69	35.66	35.68	35.68	36.12	36.16	36.14	36.01	36.16	36.28	36.26	36.4	36.36	36.32	0	0	0	0
ZMO1598	1-deoxy-D-xylulose-5-phosphate synthase 2 (EC 2.2.1.7) (1-deoxyxylulose-5-phosphate synthase 2) (DXP synthase 2) (DXPS 2)	-0.784	0.000125	-0.616	0.000315152	25.95	26.03	25.92	25.99	26.03	26.78	26.75	26.91	26.74	26.66	25.99	26.24	26.2	26.09	26.24	0	0	0	0
ZMO1599	Hopanoid biosynthesis associated RND transporter like protein HpnN	-0.152	0.127333	-0.432	0.00166906	29.55	29.6	29.55	29.57	29.53	29.74	29.65	29.56	29.55	30.06	29.22	29.31	29.21	29.37	29.29	0	0	0	0
ZMO1600	Homoserine kinase (HK) (HSK) (EC 2.7.1.39)	-0.0160004	0.942683	0.0719997	0.588299	31.36	31.34	31.24	31.33	30.83	31.42	31.28	31.45	31.25	30.78	31.35	31.25	31.43	31.22	31.29	0	0	0	0
ZMO1601	Ribonuclease H (RNase H) (EC 3.1.26.4)	-0.175999	0.482164	0.378001	0.0655041	24.47	24.47	24.54	24.47	23.68	23.91	24.72	24.41	24.8	24.67	24.53	24.99	24.69	24.94	25.25	1	0	0	1
ZMO1602	Peptidase	-0.0959999	0.114943	0.632	7.40741e-05	28.26	28.16	28.05	28.2	28.18	28.16	28.37	28.38	28.19	28.23	28.96	28.89	28.91	28.8	28.93	0	0	0	0
ZMO1603	Uncharacterized protein	1.202	0	0.323999	0.00122718	27.77	27.75	27.92	27.74	27.67	26.64	26.54	26.6	26.46	26.6	26.93	26.96	26.96	26.96	26.65	0	0	0	0
ZMO1604	Phosphodiesterase I (EC 3.1.4.1)	0.275999	0.0285764	-0.0960007	0.296629	30.32	30.43	30.4	30.56	30.76	30	30.35	30.12	30.42	30.2	30.15	30.22	30.05	29.93	30.26	0	0	0	0
ZMO1605	Pyruvate dehydrogenase E1 component subunit beta (EC 1.2.4.1)	-0.0980003	0.170416	-0.36	0.000398922	32.23	32.37	32.57	32.49	32.53	32.59	32.61	32.52	32.46	32.5	32.04	32.18	32.25	32.09	32.32	0	0	0	0
ZMO1606	Pyruvate dehydrogenase E1 component subunit alpha (EC 1.2.4.1)	-0.0960003	0.273979	-0.428	0.00118458	31.87	31.91	31.89	31.87	31.88	31.93	31.83	32	32.29	31.85	31.61	31.47	31.54	31.52	31.62	0	0	0	0
ZMO1608	Enolase (EC 4.2.1.11) (2-phospho-D-glycerate hydro-lyase) (2-phosphoglycerate dehydratase)	-0.51	7.01754e-05	0.33	0.00026	35.8	35.76	35.85	35.9	35.95	36.43	36.32	36.39	36.35	36.32	36.72	36.6	36.68	36.78	36.68	0	0	0	0
ZMO1609	Uncharacterized protein	0.258	0.0103251	0.49	0.0002875	33.38	33.16	33.32	33.41	33.11	33.19	33.02	33	33.02	32.86	33.38	33.48	33.57	33.45	33.66	0	0	0	0
ZMO1610	Uncharacterized protein	0.236	0.0993747	-0.388	0.00765266	28.32	28.67	28.77	28.27	28.2	28.26	28.04	28.33	28.37	28.05	27.59	27.58	27.94	28.09	27.91	0	0	0	0
ZMO1611	Uncharacterized protein	0.204	0.23546	-0.21	0.165443	26.68	26.52	26.66	26.48	26.05	26.09	26.38	26.09	26.12	26.69	25.72	26.27	26.31	26.04	25.98	0	0	0	0
ZMO1612	Toluene tolerance family protein	0.728	0.00574059	0.112	0.570643	27.74	27.81	28.04	27.38	27.07	27.04	26.81	27.14	26.78	26.63	27.13	27.14	26.67	27.46	26.56	0	0	0	0
ZMO1615	Transcription elongation factor GreA (Transcript cleavage factor GreA)	0.106	0.26188	0.0779999	0.374312	31.51	31.78	31.73	31.76	31.34	31.54	31.61	31.46	31.48	31.5	31.73	31.68	31.64	31.25	31.68	0	0	0	0
ZMO1618	Carbamoyl-phosphate synthase small chain (EC 6.3.5.5) (Carbamoyl-phosphate synthetase glutamine chain)	-0.138	0.00333813	-0.172	0.000960334	32.12	32.07	32.14	32.1	32.01	32.29	32.19	32.17	32.27	32.21	32.04	32.11	31.97	32.05	32.1	0	0	0	0
ZMO1619	GatB/YqeY domain-containing protein	-0.414	0.00636401	0.716	0.00141839	27.4	27.65	27.73	27.41	27.34	28.11	27.82	27.89	27.68	28.1	28.63	28.81	28.74	28.87	28.13	0	0	0	0
ZMO1622	DNA primase (EC 2.7.7.-)	-0.068	0.51487	-0.99	0.000387464	30.7	30.67	30.69	30.72	30.62	30.86	30.4	30.95	30.76	30.77	29.52	29.42	29.96	29.85	30.04	0	0	0	0
ZMO1623	RNA polymerase sigma factor RpoD (Sigma-70)	0.0860001	0.0140434	-0.38	0.000435013	32.27	32.25	32.31	32.26	32.27	32.16	32.27	32.16	32.22	32.12	31.93	31.69	31.81	31.67	31.93	0	0	0	0
ZMO1624	ATP-binding protein (Mg chelatase, subunit ChlI)	0.191999	0.0705508	-0.176001	0.168697	26.36	26.27	26.21	26.38	26.34	26.15	25.79	26.35	26.2	26.11	25.76	26.21	25.9	26.13	25.72	0	0	0	0
ZMO1626	Membrane protein insertase YidC (Foldase YidC) (Membrane integrase YidC) (Membrane protein YidC)	-0.00199966	0.990538	-0.86	0.000253968	29.89	30.1	30.12	30.19	30.11	30.23	29.87	30.17	30.33	29.82	29.23	29.08	29.28	29.28	29.25	0	0	0	0
ZMO1627	GTP-binding protein EngB (GTP-binding protein CgpA)	3.8147e-07	0.997298	-0.016	0.932089	28.01	28.12	28.26	28.1	27.85	28.08	27.99	28.05	27.93	28.29	28.18	28.11	28.16	28.25	27.56	0	0	0	0
ZMO1628	PepSY-associated TM helix domain protein (PepSY-associated TM helix domain-containing protein)	0.194	0.272784	-0.224	0.00301124	26.07	25.87	25.67	25.98	26.66	25.84	25.82	25.81	25.86	25.95	25.52	25.76	25.5	25.66	25.72	0	0	0	0
ZMO1632	Succinyl-diaminopimelate desuccinylase (SDAP desuccinylase) (EC 3.5.1.18) (N-succinyl-LL-2,6-diaminoheptanedioate amidohydrolase)	0.7	0.000538776	-0.266	0.000283077	30.2	30.1	30.01	29.8	30.48	29.43	29.38	29.53	29.36	29.39	29.15	29.24	29.09	29.15	29.13	0	0	0	0
ZMO1634	Smr domain-containing protein (Smr protein/MutS2)	-0.246	0.00238947	-0.296	0.00373579	25.94	25.88	25.87	25.81	25.72	26.13	25.96	26.04	26.17	26.15	26.04	25.86	25.66	25.74	25.67	0	0	0	0
ZMO1636	Import inner membrane translocase subunit Tim44	0.248	0.000736111	-0.264	0.0402122	29.44	29.51	29.42	29.53	29.46	29.19	29.17	29.34	29.13	29.29	29	29.11	29.17	28.51	29.01	0	0	0	0
ZMO1638	Protein-export protein SecB	0.23	0.0204691	0.194	0.404876	31.12	31.19	30.89	31.11	31.02	30.98	30.86	30.97	30.69	30.68	30.64	30.58	31.87	30.93	31.13	0	0	0	0
ZMO1640	Tryptophan--tRNA ligase (EC 6.1.1.2) (Tryptophanyl-tRNA synthetase) (TrpRS)	-0.126	0.399743	-0.0619995	0.377405	31.59	31.48	31.54	31.5	30.89	31.74	31.43	31.51	31.52	31.43	31.54	31.53	31.45	31.51	31.29	0	0	0	0
ZMO1641	Uncharacterized protein	0.492001	0.00585447	0.472001	0.00713559	29.77	29.51	29.68	29.5	29.33	29.21	29.02	29.4	28.89	28.81	29.28	29.33	29.58	29.72	29.78	0	0	0	0
ZMO1642	Anhydro-N-acetylmuramic acid kinase (EC 2.7.1.170) (AnhMurNAc kinase)	0.248	0.00779151	-0.102	0.00865395	29.83	29.81	29.69	29.82	30.09	29.65	29.6	29.55	29.67	29.53	29.52	29.48	29.45	29.48	29.56	0	0	0	0
ZMO1643	Tyrosine--tRNA ligase (EC 6.1.1.1) (Tyrosyl-tRNA synthetase) (TyrRS)	-0.17	0.0425794	-0.102	0.00945845	31.16	31.15	31.07	31.18	30.81	31.33	31.28	31.2	31.24	31.17	31.17	31.11	31.09	31.19	31.15	0	0	0	0
ZMO1644	ATP-dependent DNA helicase RecG (DEAD/DEAH box helicase domain protein)	-0.0459999	0.502826	-0.202	0.00958722	27.8	27.66	27.67	27.68	27.52	27.66	27.8	27.67	27.83	27.6	27.35	27.49	27.67	27.54	27.5	0	0	0	0
ZMO1646	Transcription-repair-coupling factor (TRCF) (EC 3.6.4.-)	0.214	0.0736271	0.232	0.0440261	30.64	30.59	30.71	30.67	30.6	30.03	30.44	30.57	30.66	30.44	30.74	30.61	30.71	30.6	30.64	0	0	0	0
ZMO1647	2-amino-4-hydroxy-6-hydroxymethyldihydropteridine pyrophosphokinase	-0.114	0.357627	-0.192	0.0815171	24.41	24.19	24.47	24.39	24.21	24.49	24.78	24.47	24.15	24.35	24.18	24.29	24.32	24.36	24.13	0	0	0	0
ZMO1648	Uracil-DNA glycosylase superfamily	0.0190659	0.976031	0.216439	0.699621	24.67	24.4	24.87	24.75	24.49	23.93	24.0567	24.351	24.6603	26.0866	25.1229	25.6591	24.8521	24.7031	23.8297	0	4	5	9
ZMO1649	Gluconolactonase (EC 3.1.1.17) (D-glucono-delta-lactone lactonohydrolase) [Cleaved into: Gluconolactonase; Gluconolactonase minor isoform]	-0.903999	8.16327e-05	0.122	0.0249824	32.63	32.86	32.79	32.83	32.77	33.5	33.77	33.72	33.74	33.67	33.78	33.79	33.81	33.77	33.86	0	0	0	0
ZMO1650	Beta-lactamase	0.232	0.00324272	0.458	0.000272109	27.4	27.36	27.25	27.26	27.13	27	27.08	27.1	26.97	27.09	27.59	27.52	27.41	27.44	27.57	0	0	0	0
ZMO1651	PTSINtr with GAF domain, PtsP (Signal transduction protein)	-0.132	0.00462144	0.202	0.000264463	29.81	29.8	29.75	29.64	29.72	29.87	29.88	29.91	29.89	29.83	30.09	30.08	30.14	30.01	30.07	0	0	0	0
ZMO1652	2-nitropropane dioxygenase NPD	-0.132	0.00322963	-0.166001	0.00228956	32.22	32.24	32.18	32.17	32.14	32.31	32.42	32.29	32.3	32.29	32.19	32.17	32.07	32.1	32.25	0	0	0	0
ZMO1653	Aspartokinase (EC 2.7.2.4)	-0.176	0.0249244	0.305999	0.0416053	31.55	31.35	31.37	31.42	31.54	31.68	31.75	31.45	31.57	31.66	31.52	32.11	32.26	31.72	32.03	0	0	0	0
ZMO1654	Ubiquinone biosynthesis O-methyltransferase (2-polyprenyl-6-hydroxyphenol methylase) (EC 2.1.1.222) (3-demethylubiquinone 3-O-methyltransferase) (EC 2.1.1.64)	-0.0219994	0.886638	0.534	0.00150832	28.04	28.12	28.12	28.02	27.71	28.26	27.89	28.06	27.85	28.06	28.67	28.83	28.58	28.4	28.31	0	0	0	0
ZMO1655	AhpC/TSA family antioxidant protein (Antioxidant, AhpC/TSA family protein)	-0.0960007	0.217191	0.126	0.0397121	27.38	27.17	27.14	27.32	27.13	27.42	27.28	27.43	27.35	27.14	27.44	27.52	27.37	27.47	27.45	0	0	0	0
ZMO1656	Transcriptional regulator, XRE family (XRE family transcriptional regulator)	-0.0200005	0.781488	0.106	0.036942	29.96	29.98	29.81	29.98	30.07	29.96	29.91	30.12	29.94	29.97	30.16	30.13	30.02	30	30.12	0	0	0	0
ZMO1657	Uncharacterized protein	-0.164	0.0172273	-0.1	0.0495845	31.6	31.6	31.54	31.68	31.46	31.76	31.66	31.89	31.74	31.65	31.58	31.72	31.65	31.6	31.65	0	0	0	0
ZMO1658	tRNA(Ile)-lysidine synthase (EC 6.3.4.19) (tRNA(Ile)-2-lysyl-cytidine synthase) (tRNA(Ile)-lysidine synthetase)	-0.278001	0.0566963	0.236	0.0523582	27.55	27.4	27.68	27.66	27.13	27.7	27.77	28.07	27.57	27.7	27.92	28.17	28.23	27.86	27.81	0	0	0	0
ZMO1659	ATP-dependent zinc metalloprotease FtsH (EC 3.4.24.-)	0.502	9.7561e-05	-0.102	0.0222132	32.57	32.6	32.54	32.51	32.53	32	32.08	32.14	32.01	32.01	31.98	32	31.94	31.83	31.98	0	0	0	0
ZMO1660	Uncharacterized protein	0.608078	0.111382	1.42645	0.000273504	24.72	25.7382	23.91	23.95	24.43	24.26	23.6678	24.26	23.69	23.83	25.54	25.7	25.19	25.24	25.17	1	1	0	2
ZMO1661	Gamma-glutamyl phosphate reductase (GPR) (EC 1.2.1.41) (Glutamate-5-semialdehyde dehydrogenase) (Glutamyl-gamma-semialdehyde dehydrogenase) (GSA dehydrogenase)	0.052	0.134657	-0.172	0.00123552	31.53	31.64	31.58	31.62	31.68	31.51	31.51	31.61	31.59	31.57	31.42	31.45	31.36	31.28	31.42	0	0	0	0
ZMO1662	Probable nicotinate-nucleotide adenylyltransferase (EC 2.7.7.18) (Deamido-NAD(+) diphosphorylase) (Deamido-NAD(+) pyrophosphorylase) (Nicotinate mononucleotide adenylyltransferase) (NaMN adenylyltransferase)	-0.2337	0.260062	0.396	0.0243825	23.93	24.38	23.7315	24.59	24.3	24.2	24.07	24.64	24.67	24.52	24.52	25.1	24.75	25.03	24.68	1	0	0	1
ZMO1663	Ribosomal silencing factor RsfS	-0.0620003	0.566899	0.323999	0.00884783	29.35	29.34	29.36	28.96	29.13	29.37	29.11	29.25	29.3	29.42	29.46	29.9	29.72	29.6	29.39	0	0	0	0
ZMO1664	Ribosomal RNA large subunit methyltransferase H (EC 2.1.1.177) (23S rRNA (pseudouridine1915-N3)-methyltransferase) (23S rRNA m3Psi1915 methyltransferase) (rRNA (pseudouridine-N3-)-methyltransferase RlmH)	-0.116	0.170262	-0.141999	0.104023	26.88	26.99	26.94	26.99	26.63	27.14	26.91	26.96	26.93	27.07	27.02	26.76	27.03	26.87	26.62	0	0	0	0
ZMO1665	Peptidase M23	0.0319454	0.863538	-0.296	0.0529639	24.6797	24.29	24.65	24.39	24.56	24.21	24.31	24.43	24.67	24.79	24.23	24.24	23.79	24.28	24.39	1	0	0	1
ZMO1667	CtpA (Carboxyl-terminal protease) family protein	0.198	0.00488793	-0.306	0.000227758	31.39	31.31	31.29	31.4	31.53	31.11	31.13	31.22	31.26	31.21	30.88	30.91	30.87	30.78	30.96	0	0	0	0
ZMO1668	Disulfide bond formation protein DsbB	0.42	0.0233595	0.278	0.0894693	26.45	26.26	26.37	26.02	25.95	25.39	25.87	26.01	26.04	25.64	26.21	25.99	25.79	25.92	26.43	0	0	0	0
ZMO1669	2-nonaprenyl-3-methyl-6-methoxy-1,4-benzoquinol hydroxylase (EC 1.14.13.-) (5-demethoxyubiquinone hydroxylase) (DMQ hydroxylase)	-0.524	0.00035	0.824001	0	28.15	28.08	28.23	28.2	28.01	28.74	28.64	28.67	28.55	28.69	29.53	29.57	29.43	29.52	29.36	0	0	0	0
ZMO1670	Uncharacterized protein	0.196	0.192522	0.614	0.00333333	26.04	25.92	25.81	26.06	25.75	25.72	25.72	26.15	25.34	25.67	26.4	26.44	25.97	26.31	26.55	0	0	0	0
ZMO1671	Uncharacterized protein	-0.276	0.447073	-0.188	0.718021	28.85	30.54	30.49	30.54	30.41	30.5	30.51	30.45	30.55	30.2	29.83	29.84	29.76	32.02	29.82	0	0	0	0
ZMO1672	Uncharacterized protein	0.0899998	0.617217	0.819999	0.000344828	27.14	27.15	26.98	26.86	26.53	27.03	26.83	27.11	26.71	26.53	27.72	27.91	27.56	27.57	27.55	0	0	0	0
ZMO1673	Aldo/keto reductase	-0.408	0.00596273	0.12	0.175202	29.27	28.82	29.37	29.15	29.27	29.62	29.58	29.67	29.67	29.38	29.82	29.41	29.73	29.82	29.74	0	0	0	0
ZMO1675	Protein-disulfide isomerase-like protein	-0.0100006	0.975511	0.35	0.0062964	31.49	30.71	30.75	31.64	31.64	31.37	31.27	31.3	31.27	31.07	31.59	31.74	31.25	31.68	31.77	0	0	0	0
ZMO1676	DUF721 domain-containing protein	0.0320004	0.769493	-0.228	0.0519573	30.02	30.29	30.17	30.08	30.07	29.91	30.26	29.96	30.11	30.23	30.18	29.83	29.92	29.64	29.76	0	0	0	0
ZMO1677	Adenine DNA glycosylase (EC 3.2.2.31)	0.18	0.140814	0.026001	0.84178	26.67	26.39	26.65	26.38	26.15	26.38	26.24	26.41	26.26	26.05	26.12	26.2	26.36	26.59	26.2	0	0	0	0
ZMO1678	Prephenate dehydratase (EC 4.2.1.51)	0.13	0.0469882	-0.316001	0.00925575	30.1	30.29	30.11	30.04	30.22	30.1	29.93	29.94	30.1	30.04	29.47	29.72	29.52	30	29.82	0	0	0	0
ZMO1679	YgdH family protein	0.292	0.0215031	-0.107999	0.195037	26.94	26.73	27.16	26.8	26.58	26.63	26.48	26.57	26.43	26.64	26.25	26.52	26.36	26.7	26.38	0	0	0	0
ZMO1682	Aminotransferase (EC 2.6.1.-)	0.0940002	0.402347	-1.982	0	29.41	29.29	29.39	29.34	29.18	29.1	29.34	29.56	29.07	29.07	27.32	26.99	27.09	27.55	27.28	0	0	0	0
ZMO1683	L-asparaginase, type II (EC 3.5.1.1) (Type 2 L-asparaginase)	-0.0659996	0.718422	-0.128	0.497163	28.68	28.78	29.24	28.91	29.02	28.81	28.71	29.29	28.96	29.19	28.5	29.23	29.19	28.85	28.55	0	0	0	0
ZMO1684	Phosphoserine aminotransferase (EC 2.6.1.52)	0.625999	0.000297872	-0.844	7.33945e-05	33.58	33.53	33.59	33.6	33.78	33	32.97	32.83	33.13	33.02	32.16	32.11	32.33	32	32.13	0	0	0	0
ZMO1685	D-3-phosphoglycerate dehydrogenase (EC 1.1.1.95)	0.506001	0.000378378	-1.048	0	34.04	34.13	34.06	34.07	34.11	33.48	33.58	33.47	33.68	33.67	32.59	32.64	32.54	32.34	32.53	0	0	0	0
ZMO1686	ATP phosphoribosyltransferase regulatory subunit HisZ (tRNA synthetase class II (G H P and S))	-0.278	6.25e-05	-0.0800003	0.045468	32.15	32.16	32.13	32.12	32.13	32.41	32.49	32.44	32.38	32.36	32.23	32.31	32.38	32.41	32.35	0	0	0	0
ZMO1687	Adenylosuccinate synthetase (AMPSase) (AdSS) (EC 6.3.4.4) (IMP--aspartate ligase)	-0.0999992	0.21525	-0.408	0.000789116	32.8	32.95	32.88	32.83	33.06	33.19	32.89	33.08	33	32.86	32.71	32.61	32.44	32.64	32.58	0	0	0	0
ZMO1688	Folate-binding protein YgfZ	-0.0200001	0.886051	0.23	0.00163206	28.7	28.69	28.76	28.63	28.25	28.66	28.54	28.72	28.59	28.62	28.94	28.79	28.82	28.97	28.76	0	0	0	0
ZMO1689	Dihydroorotase (EC 3.5.2.3)	-0.0239998	0.612786	0.26	0.000425974	31.18	31.2	31.23	31.21	31.35	31.21	31.33	31.18	31.27	31.3	31.48	31.48	31.46	31.53	31.64	0	0	0	0
ZMO1690	Chaperone DnaJ domain protein	0.394	0.001	0.324	0.000901288	30.42	30.48	30.38	30.4	30.68	30.18	30.09	30.14	29.88	30.1	30.49	30.46	30.31	30.33	30.42	0	0	0	0
ZMO1692	Enoyl-[acyl-carrier-protein] reductase [NADH] (EC 1.3.1.9)	-0.126	0.0185557	0.0859993	0.0350395	33.04	32.97	32.96	33.01	33.16	33.1	33.15	33.25	33.15	33.12	33.19	33.27	33.26	33.16	33.32	0	0	0	0
ZMO1693	Chorismate synthase (CS) (EC 4.2.3.5) (5-enolpyruvylshikimate-3-phosphate phospholyase)	-0.102	0.171417	-0.344001	0.00298546	31.07	31.25	31.18	31.29	31.35	31.28	31.42	31.45	31.16	31.34	30.88	31.14	30.96	30.79	31.16	0	0	0	0
ZMO1694	TonB-dependent receptor	-0.252	0.000393443	0.138	0.0267258	33.14	33.05	33.04	33.05	33.09	33.3	33.27	33.27	33.43	33.36	33.4	33.34	33.42	33.58	33.58	0	0	0	0
ZMO1696	Zinc-type alcohol dehydrogenase-like protein	-0.104	0.481954	0.41	0.00142105	25.54	25.8	25.5	25.16	25.78	25.47	25.62	25.9	25.68	25.63	26.21	25.98	26.08	25.91	26.17	0	0	0	0
ZMO1698	GTP cyclohydrolase-2 (EC 3.5.4.25) (GTP cyclohydrolase II)	0.352	0.000881789	-0.776	0.00118577	31.15	31.13	31.03	31.24	31.26	31	30.76	30.82	30.69	30.78	30.13	30.19	29.56	29.84	30.45	0	0	0	0
ZMO1699	Exodeoxyribonuclease III XthA	0.476	0.000345679	-0.718	0	29.09	29.15	29.23	29.26	29.03	28.69	28.65	28.69	28.73	28.62	27.98	27.97	28.07	27.76	28.01	0	0	0	0
ZMO1701	Outer-membrane lipoprotein carrier protein	-0.0119995	0.938889	0.534	0.00101455	28.25	28.08	28.1	28.18	28.1	28.06	28.07	28.56	28.06	28.02	28.57	28.75	28.69	28.71	28.72	0	0	0	0
ZMO1702	Cell division protein FtsK/SpoIIIE (DNA translocase FtsK)	0.0740002	0.638529	-0.454	0.00279085	29.22	29.47	29.59	29.53	29.63	29.13	29.15	29.58	29.66	29.55	29.02	28.94	28.98	28.88	28.98	0	0	0	0
ZMO1703	Ubiquinone biosynthesis hydroxylase UbiH/UbiF/VisC/COQ6 family (Ubiquinone biosynthesis hydroxylase, UbiH/UbiF/VisC/COQ6 family)	0.144	0.575037	0.496	0.0551966	29.59	28.65	29.15	29.47	28.82	29.05	28.72	28.97	28.74	29.48	28.95	29.81	28.98	29.88	29.82	0	0	0	0
ZMO1704	ATP-dependent protease La (LON) substrate-binding domain (Peptidase S16 lon domain protein)	0.11	0.425956	-0.296	0.00933873	27.73	28.05	28.12	28.05	27.53	27.84	27.58	27.76	27.8	27.95	27.69	27.26	27.43	27.63	27.44	0	0	0	0
ZMO1705	Thioredoxin domain protein (Thioredoxin domain-containing protein)	1.07	0.00055	2.482	0.000429319	29.04	29	29.18	28.98	28.39	27.81	27.47	28.04	27.83	28.09	29.38	30.94	31.01	30.96	29.36	0	0	0	0
ZMO1707	Orotate phosphoribosyltransferase (OPRT) (OPRTase) (EC 2.4.2.10)	0.00200005	0.969043	-0.0419998	0.441812	31.65	31.64	31.67	31.63	31.6	31.71	31.56	31.57	31.67	31.67	31.57	31.66	31.68	31.64	31.42	0	0	0	0
ZMO1708	Pyridoxine 5'-phosphate synthase (PNP synthase) (EC 2.6.99.2)	-0.13	0.0899698	0.524001	0.000962343	30.6	30.64	30.73	30.68	30.55	30.91	30.68	30.8	30.57	30.89	31.35	31.32	31.37	31.45	30.98	0	0	0	0
ZMO1709	Holo-[acyl-carrier-protein] synthase (Holo-ACP synthase) (EC 2.7.8.7) (4'-phosphopantetheinyl transferase AcpS)	0.0880001	0.506492	0.374616	0.225128	24.45	24.93	24.85	24.55	24.75	24.61	24.64	24.7	24.81	24.33	25.6261	24.72	24.33	24.42	25.867	0	0	2	2
ZMO1710	Signal peptidase I (EC 3.4.21.89)	-0.0240009	0.919616	-0.466	0.0415016	29.14	29.47	29.22	29.22	29.72	29.64	29.01	29.5	29.2	29.54	29.29	29	28.35	28.63	29.29	0	0	0	0
ZMO1711	AI-2E family transporter	0.208	0.0475974	0.146	0.132261	25.13	24.85	25.09	24.99	25.19	25.08	24.68	24.91	24.83	24.71	25.13	25.01	24.78	25.14	24.88	0	0	0	0
ZMO1712	Peptidyl-prolyl cis-trans isomerase (EC 5.2.1.8)	0.774	0.0153618	-0.246	0.119263	29.72	28.64	28.46	28.62	29.03	27.97	28.49	27.82	28.34	27.98	28.14	27.54	28.04	27.8	27.85	0	0	0	0
ZMO1713	30S ribosomal protein S21	-0.124	0.447248	0.126	0.195004	31.44	31.19	30.78	31.42	31.16	31.6	31.48	31.19	31.11	31.23	31.54	31.56	31.38	31.35	31.41	0	0	0	0
ZMO1715	Biopolymer transport protein ExbD/TolR	-0.184	0.0288314	-0.823999	0.000792873	34.25	34.24	34.24	34.07	34.17	34.19	34.38	34.29	34.5	34.53	33.88	33.88	33.18	33.43	33.4	0	0	0	0
ZMO1716	MotA/TolQ/ExbB proton channel	0.232	0.0727981	0.0779999	0.271239	34	33.99	33.78	33.96	34.41	33.62	33.91	33.7	33.84	33.91	33.9	33.94	33.93	33.69	33.91	0	0	0	0
ZMO1717	TonB family protein	0.298	0.0179621	-0.367999	0.00345827	33.05	33.06	33.05	33.15	33.43	32.62	32.77	32.95	32.86	33.05	32.37	32.47	32.36	32.49	32.72	0	0	0	0
ZMO1718	Uncharacterized protein	-0.0580002	0.528224	0.382	0.00829508	31.37	31.41	31.24	31.46	31.24	31.26	31.45	31.59	31.49	31.22	31.63	31.96	31.92	31.46	31.95	0	0	0	0
ZMO1719	Fructokinase (EC 2.7.1.4)	-0.0979996	0.506083	0.325999	0.165416	32.53	32.88	33.06	32.83	33.16	32.96	32.74	33.23	32.97	33.05	33	32.95	32.92	33.61	34.1	0	0	0	0
ZMO1720	DNA-directed RNA polymerase subunit omega (RNAP omega subunit) (EC 2.7.7.6) (RNA polymerase omega subunit) (Transcriptase subunit omega)	-0.538	0.000597701	0.202	0.0578725	30.56	30.6	30.71	30.75	30.5	31.42	31.1	31.03	31	31.26	31.39	31.43	31.44	31.47	31.09	0	0	0	0
ZMO1721	Glyoxalase/bleomycin resistance protein dioxygenase (Glyoxalase/bleomycin resistance protein/dioxygenase)	0.324	0.0140401	0.488	0.0172921	33.09	33.15	32.85	33.11	32.94	32.82	32.57	32.81	32.9	32.42	33.01	33.83	33.14	32.99	32.99	0	0	0	0
ZMO1722	S-(hydroxymethyl)glutathione dehydrogenase (EC 1.1.1.284)	-0.226	0.258834	-0.464	0.000240741	31.45	30.98	30.91	30.41	31.35	31.24	31.08	31.27	31.36	31.28	30.74	30.76	30.75	30.77	30.89	0	0	0	0
ZMO1723	Polyphenol oxidase	0.138	0.228468	0.00999985	0.972762	28.76	29.03	28.83	29.06	29.16	28.57	29.02	28.96	28.76	28.84	28.86	29.24	29.3	28.15	28.65	0	0	0	0
ZMO1724	UDP-N-acetylglucosamine 1-carboxyvinyltransferase (EC 2.5.1.7) (Enoylpyruvate transferase) (UDP-N-acetylglucosamine enolpyruvyl transferase) (EPT)	0.248	0.0367253	-0.21	0.115603	32.22	32.01	31.9	32.04	31.99	31.46	31.9	31.95	31.89	31.72	31.76	31.47	31.73	31.21	31.7	0	0	0	0
ZMO1725	ATP-dependent Clp protease adapter protein ClpS	-0.57	0.00056872	0.874001	0.000170213	27.01	26.97	27.12	26.93	26.82	27.72	27.33	27.56	27.42	27.67	28.29	28.49	28.49	28.44	28.36	0	0	0	0
ZMO1727	Aminotransferase (EC 2.6.1.-)	-0.0919991	0.0727679	-0.23	0.00117034	32.58	32.58	32.6	32.47	32.49	32.61	32.62	32.77	32.65	32.53	32.47	32.39	32.42	32.31	32.44	0	0	0	0
ZMO1728	Uncharacterized protein	0.0559994	0.705274	0.358	0.00797787	27.34	27.38	27.05	27.31	27.23	27.02	27.3	26.9	27.44	27.37	27.38	27.58	27.64	27.61	27.61	0	0	0	0
ZMO1730	Serine O-acetyltransferase (EC 2.3.1.30)	-0.134	0.108707	0.0179996	0.817866	29.72	29.59	29.75	29.78	30	29.76	29.91	29.88	30.01	29.95	30.02	29.96	29.99	29.88	29.75	0	0	0	0
ZMO1732	Alkyl hydroperoxide reductase/ Thiol specific antioxidant/ Mal allergen	1.912	0	0.818	0	34.45	34.58	34.55	34.42	34.61	32.63	32.53	32.53	32.76	32.6	33.35	33.43	33.43	33.42	33.51	0	0	0	0
ZMO1733	Transcriptional regulator OxyR (Transcriptional regulator, LysR family)	0.366	0.000329412	0.152	0.00118219	32.95	32.86	32.92	33.03	32.97	32.66	32.55	32.6	32.52	32.57	32.77	32.71	32.73	32.67	32.78	0	0	0	0
ZMO1734	Uncharacterized protein	-0.0539997	0.702631	-0.114	0.231968	26.49	26.4	26.65	26.53	26.26	26.84	26.38	26.37	26.38	26.63	26.41	26.51	26.46	26.32	26.33	0	0	0	0
ZMO1735	Glycosyl transferase family 1 (Glycosyl transferase group 1)	-0.0859997	0.378692	0.226	0.0307605	26.62	26.32	26.49	26.45	26.34	26.61	26.47	26.77	26.34	26.46	26.95	26.66	26.86	26.59	26.72	0	0	0	0
ZMO1738	LytTR family two component transcriptional regulator (Two component transcriptional regulator, LytTR family)	0.0219994	0.734636	0.154	0.0101025	29.89	29.88	29.96	29.82	29.9	29.93	29.8	30.01	29.85	29.75	30.04	30.08	30	29.94	30.05	0	0	0	0
ZMO1739	Signal transduction histidine kinase LytS (Signal transduction histidine kinase, LytS)	0.148	0.0626301	0.0619999	0.333256	26.47	26.31	26.33	26.24	26.14	26.08	26.26	26.2	26.21	26	26.21	26.27	26.04	26.32	26.22	0	0	0	0
ZMO1740	DUF3297 domain-containing protein	-0.364	0.0261584	-0.306001	0.0444744	32.4	32.42	32.88	32.59	32.28	32.87	32.78	32.77	32.73	33.24	32.9	32.37	32.3	32.53	32.76	0	0	0	0
ZMO1741	Elongation factor 4 (EF-4) (EC 3.6.5.n1) (Ribosomal back-translocase LepA)	0.110001	0.0543223	-0.458	0.000229391	32.27	32.17	32.31	32.24	32.21	32.3	32.05	32.1	32.14	32.06	31.77	31.64	31.71	31.53	31.71	0	0	0	0
ZMO1743	Bis(5'nucleosyl)-tetraphosphatase ApaH (Bis(5'nucleosyl)-tetraphosphatase, ApaH)	0.482	0.000609375	-0.342	0.00213103	26.87	27.1	27.26	27.16	27.07	26.77	26.49	26.58	26.67	26.54	26.29	26.13	26.14	26.29	26.49	0	0	0	0
ZMO1745	Methionine synthase MetH2	0.396	0.000497608	-0.264	0.00629395	30.59	30.41	30.53	30.58	30.62	30.31	30.17	30.17	30.04	30.06	29.76	30.03	29.83	29.76	30.05	0	0	0	0
ZMO1746	5-methyltetrahydrofolate--homocysteine methyltransferase MetH1 (Homocysteine S-methyltransferase)	0.308001	0.00244386	-0.404	0.000294872	29.7	29.92	29.75	29.61	29.6	29.47	29.39	29.42	29.28	29.48	28.95	28.91	28.95	29.16	29.05	0	0	0	0
ZMO1747	Methylenetetrahydrofolate reductase (EC 1.5.1.20)	1.138	0.000153846	-0.112	0.198796	31.18	31.29	31.28	31.19	31.04	29.91	30.18	30.11	30	30.09	30.01	30.03	30.03	29.63	30.03	0	0	0	0
ZMO1748	ArsR family transcriptional regulator (Transcriptional regulator, ArsR family)	0.918	0.000318182	0.194001	0.0368983	28.52	28.55	28.65	28.59	28.23	27.55	27.39	27.65	27.63	27.73	27.86	27.66	27.73	28.01	27.66	0	0	0	0
ZMO1749	Lipoprotein MlaA (VacJ family lipoprotein)	-0.167999	0.0318527	0.0200005	0.840044	29.87	29.7	29.86	29.92	29.94	29.99	29.94	29.9	30.13	30.17	30.17	30.03	30.03	29.84	30.16	0	0	0	0
ZMO1750	Inhibitor I42 domain-containing protein	0.498	0.174909	-0.0439999	0.949939	27.77	27.78	27.64	27.32	27.11	26.22	26.35	27.9	27.45	27.21	27.8	26.12	28.05	26.87	26.07	0	0	0	0
ZMO1753	Ferredoxin--NADP(+) reductase Fpr (Oxidoreductase FAD/NAD(P)-binding domain protein)	4.288	0	0.132	0.33728	33.34	33.38	33.37	33.26	33.39	28.7	29.15	29.49	28.86	29.1	29.33	29.05	29.18	29.28	29.12	0	0	0	0
ZMO1754	Aldehyde Dehydrogenase (Succinate-semialdehyde dehydrogenase SSADH)	2.296	0.000222222	1.74	6.89655e-05	32.84	32.89	32.86	32.89	33.13	30.68	30.92	30.77	30.41	30.35	32.46	32.59	32.49	32.31	31.98	0	0	0	0
ZMO1755	Thymidylate synthase (TS) (TSase) (EC 2.1.1.45)	0.016	0.841902	-0.224001	0.000899358	29.38	29.28	29.43	29.36	29.1	29.29	29.31	29.33	29.27	29.27	29.13	29.05	29.2	28.99	28.98	0	0	0	0
ZMO1756	Gluconate permease	-0.0899998	0.497077	-0.434	0.0233215	25.79	25.75	25.71	25.81	25.54	25.96	25.55	26.02	25.99	25.53	25.26	25.24	25.08	25.88	25.42	0	0	0	0
ZMO1757	Gluconokinase (EC 2.7.1.12)	-0.208	0.00039779	0.292001	0.000242424	31.98	31.99	31.97	32.07	31.98	32.12	32.22	32.26	32.21	32.22	32.48	32.49	32.39	32.55	32.58	0	0	0	0
ZMO1758	Outer membrane protein assembly factor BamD	0.344	0.0206163	-0.0299999	0.776152	29.52	29.16	29.44	29.46	28.9	28.89	28.83	29.02	28.95	29.07	28.91	28.76	28.78	28.97	29.19	0	0	0	0
ZMO1760	Extracellular ligand-binding receptor (Penicillin-binding protein activator)	0.0839996	0.00396404	-0.502	0.000292063	30.43	30.41	30.38	30.35	30.35	30.27	30.29	30.32	30.34	30.28	29.82	29.77	29.79	29.58	30.03	0	0	0	0
ZMO1761	Ribosomal RNA small subunit methyltransferase I (EC 2.1.1.198) (16S rRNA 2'-O-ribose C1402 methyltransferase) (rRNA (cytidine-2'-O-)-methyltransferase RsmI)	0.336001	0.00333494	0.922	6.95652e-05	28.45	28.28	28.68	28.37	28.32	28.09	27.97	28.06	28.17	28.13	29.09	29.05	29.12	29.05	28.72	0	0	0	0
ZMO1763	Uncharacterized protein	0.0600002	0.624728	-0.62	0.000248062	30.79	30.68	30.63	30.71	30.29	30.63	30.58	30.55	30.7	30.34	29.95	29.9	29.84	29.88	30.13	0	0	0	0
ZMO1764	ErfK/YbiS/YcfS/YnhG family protein (Murein L,D-transpeptidase YcbB/YkuD-like protein)	0.188	0.736592	-0.084	0.894476	32.52	32.47	33.89	32.5	32.61	32.01	33.46	33.48	32.02	32.08	31.7	31.67	33.04	33.05	33.17	0	0	0	0
ZMO1766	Mg2 transporter protein CorA family protein (Zinc transporter ZntB)	0.0680004	0.242505	-0.302	0.0096	27.51	27.49	27.57	27.64	27.54	27.31	27.47	27.59	27.48	27.56	27.3	27	26.95	27.41	27.24	0	0	0	0
ZMO1767	UTP--glucose-1-phosphate uridylyltransferase (EC 2.7.7.9) (UDP-glucose pyrophosphorylase)	0.53	0.000239316	0.228	0.00332911	32.64	32.68	32.61	32.55	32.7	32.06	32.19	32.27	31.99	32.02	32.27	32.38	32.34	32.41	32.27	0	0	0	0
ZMO1768	Diaminopimelate decarboxylase (DAP decarboxylase) (DAPDC) (EC 4.1.1.20)	0.016	0.975823	-1.936	0.000427083	31.15	31.85	31.84	31.81	31.79	31.86	30.45	32.19	31.91	31.95	29.7	29.89	29.9	29.53	29.66	0	0	0	0
ZMO1770	Argininosuccinate lyase (ASAL) (EC 4.3.2.1) (Arginosuccinase)	-0.114	0.269162	-0.586	0.000262295	32.33	32.35	32.33	32.35	31.87	32.42	32.27	32.4	32.32	32.39	31.77	31.83	31.96	31.76	31.55	0	0	0	0
ZMO1771	Iron-containing alcohol dehydrogenase	-0.186	0.00269744	-0.0540001	0.194277	32.46	32.48	32.55	32.47	32.37	32.75	32.59	32.59	32.69	32.64	32.69	32.64	32.56	32.59	32.51	0	0	0	0
ZMO1772	NAD(P)H quinone oxidoreductase PIG3 family (NAD(P)H quinone oxidoreductase, PIG3 family)	-0.0600002	0.323752	0.366	6.55738e-05	28.38	28.66	28.52	28.45	28.64	28.53	28.66	28.59	28.59	28.58	29.01	29.02	28.94	28.89	28.92	0	0	0	0
ZMO1773	Aldo/keto reductase	-0.13	0.00884133	1.122	0	28.26	28.27	28.38	28.24	28.23	28.5	28.33	28.39	28.39	28.42	29.5	29.58	29.49	29.6	29.47	0	0	0	0
ZMO1776	Aminopeptidase (EC 3.4.11.-)	0.992	0	-0.286	0.00407306	35.04	34.98	35.03	35.07	34.98	34.1	34.16	33.96	33.97	33.95	33.99	33.64	33.61	33.76	33.71	0	0	0	0
ZMO1779	Antibiotic biosynthesis monooxygenase	-0.587999	0.000865574	0.186002	0.107822	31.59	31.68	32	31.92	31.73	32.53	32.55	32.37	32.13	32.28	32.4	32.74	32.7	32.29	32.66	0	0	0	0
ZMO1781	Mechanosensitive ion channel MscS (MscS Mechanosensitive ion channel)	0.346	0.00038961	0.132	0.117979	27.72	27.66	27.7	27.63	27.63	27.41	27.28	27.21	27.43	27.28	27.52	27.32	27.31	27.4	27.72	0	0	0	0
ZMO1786	Uncharacterized protein	0.0380001	0.666786	-0.0580006	0.664229	29.56	29.28	29.62	29.42	29.56	29.31	29.49	29.53	29.51	29.41	29.57	29.39	29.55	28.96	29.49	0	0	0	0
ZMO1788	Uncharacterized protein	0.556	0.00076259	0.284	0.0111731	28.09	28.14	28.09	28.16	27.91	27.71	27.5	27.73	27.37	27.3	27.84	27.88	27.91	27.73	27.67	0	0	0	0
ZMO1790	ABC transporter related protein	-0.0799999	0.0930278	0.0739998	0.10092	28.53	28.51	28.49	28.57	28.4	28.63	28.57	28.63	28.62	28.45	28.66	28.63	28.73	28.55	28.7	0	0	0	0
ZMO1792	Dihydroxy-acid dehydratase (DAD) (EC 4.2.1.9)	-0.144	0.00524313	0.26	0.00129524	32.64	32.63	32.54	32.57	32.51	32.67	32.83	32.72	32.69	32.7	33.07	33.03	33.04	32.8	32.97	0	0	0	0
ZMO1793	LysR family transcriptional regulator (Transcriptional regulator, LysR family)	-0.134647	0.625015	-0.190256	0.504352	24.83	24.73	24.66	24.41	24.31	24.43	24.38	24.52	25.553	24.7302	24.94	24.64	24.57	24.68	23.832	0	2	1	3
ZMO1794	Uncharacterized protein	-0.210001	0.276356	-0.0140007	0.883003	29.14	29.5	29.67	29.64	28.76	29.53	29.69	29.49	29.68	29.37	29.38	29.58	29.57	29.63	29.53	0	0	0	0
ZMO1796	3-phosphoshikimate 1-carboxyvinyltransferase (EC 2.5.1.19) (5-enolpyruvylshikimate-3-phosphate synthase) (EPSP synthase) (EPSPS)	-0.326001	0.0015562	-0.24	0.00503682	31.9	31.98	31.75	31.96	31.91	32.25	32.3	32.29	32.27	32.02	31.99	31.91	32.11	31.86	32.06	0	0	0	0
ZMO1797	Cytidylate kinase (CK) (EC 2.7.4.25) (Cytidine monophosphate kinase) (CMP kinase)	-0.33	0.00978097	-0.0639999	0.637252	29.16	29.24	29.33	29.09	29.07	29.79	29.28	29.4	29.46	29.61	29.47	29.49	29.53	29.62	29.11	0	0	0	0
ZMO1798	30S ribosomal protein S1	-0.214001	0.0780048	-0.0600014	0.536152	36.41	36.38	36.26	36.13	36.71	36.55	36.65	36.43	36.56	36.77	36.6	36.7	36.6	36.25	36.51	0	0	0	0
ZMO1800	Phenazine biosynthesis protein PhzF family (PhzF family phenazine biosynthesis protein)	0.368	0.00099696	0.114	0.121305	30.6	30.68	30.64	30.61	30.78	30.19	30.21	30.54	30.27	30.26	30.32	30.34	30.55	30.46	30.37	0	0	0	0
ZMO1801	Integration host factor subunit beta	0.218	0.00837106	0.972	0	28.85	28.8	28.63	28.67	28.93	28.46	28.63	28.6	28.51	28.59	29.59	29.56	29.5	29.39	29.61	0	0	0	0
ZMO1805	HAD superfamily phosphoglycolate phosphatase (Haloacid dehalogenase domain protein hydrolase)	-0.0980003	0.226961	0.52	0.000273684	29.96	29.93	30.07	29.94	29.73	30.22	29.92	30.03	29.93	30.02	30.51	30.59	30.58	30.52	30.52	0	0	0	0
ZMO1806	Maltose O-acetyltransferase (EC 2.3.1.79)	-0.098	0.194747	0.658001	0.000304094	26.96	26.91	26.88	26.98	27.2	27.13	27.1	26.91	27.15	27.13	27.78	27.58	27.67	27.89	27.79	0	0	0	0
ZMO1808	RnfH family protein	-0.742001	0.00494624	4.124	0	25.43	25.23	25.3	25.21	24.75	26.42	25.95	25.95	25.46	25.85	30.1	30.11	30.05	30.09	29.9	0	0	0	0
ZMO1809	Ion-translocating oxidoreductase complex subunit E (EC 7.-.-.-) (Rnf electron transport complex subunit E)	-0.480619	0.292735	2.57412	0.000451282	24.6167	25.1735	24.6562	24.71	24.86	26.2713	24.3252	26.26	25.1015	24.4615	27.99	27.76	27.81	27.72	28.01	3	4	0	7
ZMO1810	Ion-translocating oxidoreductase complex subunit G (EC 7.-.-.-) (Rnf electron transport complex subunit G)	0.239999	0.230648	3.418	0	28.68	29.71	28.88	28.78	28.97	28.76	28.92	28.83	28.62	28.69	32.59	31.57	32.47	32.65	31.63	0	0	0	0
ZMO1811	Ion-translocating oxidoreductase complex subunit D (EC 7.-.-.-) (Rnf electron transport complex subunit D)	-0.207999	0.44343	2.962	0	26.78	26.69	25.91	25.94	26.92	26.68	26.71	26.9	26.17	26.82	29.66	29.57	29.62	29.5	29.74	0	0	0	0
ZMO1812	Ion-translocating oxidoreductase complex subunit C (EC 7.-.-.-) (Rnf electron transport complex subunit C)	-0.286	0.00333014	2.942	0	30.66	30.54	30.43	30.76	30.64	31.02	30.88	30.85	30.91	30.8	33.89	33.87	33.82	33.74	33.85	0	0	0	0
ZMO1813	Ion-translocating oxidoreductase complex subunit B (EC 7.-.-.-) (Rnf electron transport complex subunit B)	-0.748	8.51064e-05	2.982	0	26.87	26.81	26.79	26.9	26.72	27.65	27.61	27.42	27.6	27.55	30.15	30.85	31.1	30.23	30.41	0	0	0	0
ZMO1814	Ion-translocating oxidoreductase complex subunit A (EC 7.-.-.-) (Rnf electron transport complex subunit A)	0.0279999	0.758526	0.4	0.000455959	26.69	26.62	26.64	26.38	26.66	26.45	26.56	26.69	26.65	26.5	27.09	26.9	26.83	26.97	27.06	0	0	0	0
ZMO1815	TonB-dependent siderophore receptor	-0.524	0.0113022	3.868	0	27.82	27.92	27.18	27.35	27.71	27.9	28.23	28.2	28.33	27.94	32.06	31.96	31.93	32.11	31.88	0	0	0	0
ZMO1816	Nif-specific transcriptional activator NifA (Transcriptional regulator, NifA, Fis Family)	-1.64	0.000416185	2.82	0	27.95	27.8	28.19	27.85	28.09	29.34	29.64	28.99	30.26	29.85	32.5	32.5	32.27	32.49	32.42	0	0	0	0
ZMO1817	Nitrogenase cofactor biosynthesis protein NifB	-3.204	0.000540541	5.732	0	25.5675	25.5588	23.67	25.1244	23.7393	28.1	27.93	26.88	28.45	28.32	33.7	33.68	33.68	33.55	33.73	4	0	0	4
ZMO1818	4Fe-4S ferredoxin iron-sulfur binding domain protein	-1.13	0.00167887	2.262	0.000237443	28.56	28.44	28.34	28.29	27.31	29.53	29.33	29.12	29.29	29.32	31.92	31.8	30.58	31.68	31.92	0	0	0	0
ZMO1819	NifZ family protein	0	1	1.47161	0.0158901	25.1422	24.9568	24.0288	26.1379	25.2178	24.7126	23.1332	24.6972	26.5329	24.5961	26.12	26.38	26.47	25.96	26.1	5	5	0	10
ZMO1820	Nitrogen fixation protein FixT/FixU	-1.6	0.00635246	5.558	0	25.19	24.3	25.6	24.18	24.44	27.19	26.98	26.15	25.33	26.06	32.04	32.04	32.12	31.87	31.43	0	0	0	0
ZMO1821	SIR2 family protein	-1.31	0.00472489	5.796	0	25.51	23.53	24.86	24.83	24.76	26.13	26.22	26.09	25.81	25.79	31.89	31.75	31.88	31.76	31.74	0	0	0	0
ZMO1823	Nitrogenase iron protein (EC 1.18.6.1) (Nitrogenase Fe protein) (Nitrogenase component II) (Nitrogenase reductase)	-3.194	0	4.554	0	29.57	29	29.01	29.19	28.99	32.7	32.33	32.02	32.4	32.28	36.95	36.94	36.93	36.74	36.94	0	0	0	0
ZMO1824	Nitrogenase protein alpha chain (EC 1.18.6.1)	-5.674	6.06061e-05	5.374	0	26.16	24.83	24.34	26.41	26.84	31.68	31.53	30.92	31.34	31.48	36.79	36.77	36.75	36.75	36.76	0	0	0	0
ZMO1825	Nitrogenase molybdenum-iron protein beta chain (EC 1.18.6.1) (Dinitrogenase)	-7.982	8.33333e-05	5.526	0	25.9	25.01	23.26	23.39	23.55	32.67	32.44	31.79	32.11	32.01	37.74	37.76	37.77	37.71	37.67	0	0	0	0
ZMO1826	Nitrogenase MoFe cofactor biosynthesis protein NifE (EC 1.18.6.1) (Nitrogenase molybdenum-iron cofactor biosynthesis protein NifE)	-4.14614	0.000421053	6.092	0	24.53	22.07	22	22.13	24.1393	27.18	27.16	26.58	27.31	27.37	33.32	33.12	33.59	33.41	32.62	1	0	0	1
ZMO1827	Nitrogenase molybdenum-iron cofactor biosynthesis protein NifN (EC 1.18.6.1)	-4.10712	7.14286e-05	5.636	0	24.5705	24.5204	23.7949	23.7	25.0486	28.93	28.24	28	28.89	28.11	34.32	33.79	33.82	34.2	34.22	4	0	0	4
ZMO1828	Nitrogen fixation protein NifX	-2.608	0.000383562	5.618	0	25	25.26	25.87	25.04	25.12	28.32	27.97	27.21	28.04	27.79	33.48	33.56	33.51	33.36	33.51	0	0	0	0
ZMO1829	Nitrogen fixation protein	0.999366	0.219863	2.11937	0.0163387	28.58	28.75	29	28.87	29	27.02	29.05	28.99	28.97	25.1732	29.66	30.36	30.36	30.01	29.41	0	1	0	1
ZMO1831	NifQ family protein	-0.419724	0.396502	5.50309	0	25.5587	26.1118	24.6184	23.8577	24.5593	25.51	25.9747	24.4973	25.4276	25.3949	30.95	30.9	30.74	30.82	30.91	5	4	0	9
ZMO1832	Iron-sulfur cluster assembly accessory protein	0	1	4.67294	0.00024186	25.6554	24.5502	25.5635	24.7622	23.8272	22.6942	24.9658	25.6897	23.623	24.1925	29.15	29.08	28.42	29.06	28.82	5	5	0	10
ZMO1833	Nitrogen-fixing NifU domain protein	0	1	2.37111	6.61157e-05	26.0671	25.1066	23.5383	26.2056	24.3513	24.2328	24.9813	24.4562	24.9159	24.5283	26.98	27.2	26.72	26.6	27.47	5	5	0	10
ZMO1834	Cysteine desulfurase (EC 2.8.1.7) (Nitrogenase metalloclusters biosynthesis protein NifS)	-1.89072	0.0470576	6.79	0	20.74	24.1634	25.17	23.4225	24.8605	25.2	26.64	25.05	25.04	25.88	32.26	32.35	32.33	32.44	32.38	3	0	0	3
ZMO1835	Homocitrate synthase	1.79953	0.0114872	8.232	0	24.9287	25.3582	23.9206	23.7055	26.3046	23.59	23.43	21.86	23.01	23.33	31.04	31.53	31.31	31.33	31.17	5	0	0	5
ZMO1836	Nitrogenase-stabilizing/protective protein NifW	0	1	0.905794	0.000385269	23.7718	25.1567	23.9267	26.0041	24.9609	24.8627	24.7073	24.5947	24.9446	24.3318	25.59	25.53	25.75	25.81	25.29	5	5	0	10
ZMO1837	ModD protein	-1.1825	0.32192	2.62239	0.0073699	28.89	27.56	24.7114	27.92	25.4942	29.44	26.95	29.41	29.28	25.4081	30.51	30.85	30.78	30.56	30.9	2	1	0	3
ZMO1841	Positive regulator of sigma E RseC/MucC (Positive regulator of sigma E, RseC/MucC)	-0.108001	0.200025	1.6	0	25.88	26.22	26.25	26.03	26.05	26.23	26.12	26.09	26.33	26.2	27.87	27.86	27.81	27.76	27.67	0	0	0	0
ZMO1842	FAD:protein FMN transferase (EC 2.7.1.180) (Flavin transferase)	-1.544	9.52381e-05	1.434	0	28.69	28.52	28.63	28.56	28.32	29.98	29.92	30	30.3	30.24	31.63	31.52	31.42	31.64	31.4	0	0	0	0
ZMO1844	Oxidoreductase domain protein	0.16	0.30631	0.672001	0	31.5	31.09	31.13	31.12	31.8	31.23	31.14	31.13	31.32	31.02	31.81	31.88	31.79	31.85	31.87	0	0	0	0
ZMO1845	PhnA protein	-0.334	0.000378947	0.176	0.010329	28.39	28.24	28.21	28.27	28.22	28.67	28.67	28.48	28.61	28.57	28.77	28.81	28.69	28.94	28.67	0	0	0	0
ZMO1846	ABC transporter related protein	0	1	1.02985	0.00678977	24.739	24.5038	24.3122	24.7877	24.3904	25.2463	25.2077	23.7517	24.6239	24.8211	26.08	25.67	25.3	26.2	25.55	5	5	0	10
ZMO1848	Iron ABC transporter permease (Periplasmic binding protein)	-0.458	0.000593156	2.06	0	27.5	27.36	27.38	27.57	27.28	27.91	27.98	27.65	27.94	27.9	29.92	29.96	29.87	29.99	29.94	0	0	0	0
ZMO1849	Uncharacterized protein	-0.099707	0.736787	-0.137618	0.755198	24.41	24.58	24.99	24.79	24.76	25.553	24.37	24.41	24.91	24.7855	24.57	23.5404	24.89	25.23	25.11	0	2	1	3
ZMO1853	Dihydrodipicolinate synthetase	-0.034	0.823056	0.304	0.0205908	24.35	24.93	24.51	24.57	24.65	24.64	24.75	24.47	24.79	24.53	25.07	24.92	24.96	25.18	24.57	0	0	0	0
ZMO1857	LysR family transcriptional regulator (Transcriptional regulator, LysR family)	0.338	0.228831	0.53	0.0519017	28.28	27.59	28.1	28.01	28.31	27.97	27.8	27.85	26.82	28.16	28.63	28.04	27.92	28.23	28.43	0	0	0	0
ZMO1859	Porin	0.0648766	0.907985	0.307999	0.02426	26.2444	24.96	24.35	24.36	24.62	24.76	25.12	24.54	25.11	24.68	25.24	25.22	24.99	25.21	25.09	1	0	0	1
ZMO1861	2-nitropropane dioxygenase NPD	1.498	7.40741e-05	0.754	7.47664e-05	30.49	30.09	30.26	30.19	30.6	28.94	28.91	28.67	28.93	28.69	29.57	29.62	29.53	29.62	29.57	0	0	0	0
ZMO1866	Beta-lactamase domain protein	0.425999	0.000530612	-0.24	0.00133081	32.07	32.12	32.07	31.86	31.88	31.67	31.52	31.61	31.59	31.48	31.22	31.35	31.29	31.35	31.46	0	0	0	0
ZMO1867	Type III pantothenate kinase (EC 2.7.1.33) (PanK-III) (Pantothenic acid kinase)	-0.0619995	0.452797	-0.28	0.00165343	27.35	27.37	27.27	27.35	27.04	27.39	27.41	27.43	27.26	27.2	27.12	26.92	27.05	27.02	27.18	0	0	0	0
ZMO1868	Biotin--[acetyl-CoA-carboxylase] ligase (Biotin/acetyl-CoA-carboxylase ligase)	0.548108	0.508212	0.720068	0.261808	26.3	26.84	27.11	26.48	25.0402	26.47	23.1497	26.41	26.43	26.57	26.58	26.93	26.51	26.42	26.19	1	1	0	2
ZMO1869	Ribonuclease I-like protein	-0.262	0.398997	0.426	0.252278	28.69	28.34	28.34	28.09	27.88	29.53	28.08	28.2	28.4	28.44	29.41	28.01	29.36	28.51	29.49	0	0	0	0
ZMO1870	Nicotinate-nucleotide pyrophosphorylase (EC 2.4.2.19)	0.408	0.000857143	0.0260002	0.755602	30.18	29.94	30.14	30.12	29.91	29.82	29.5	29.63	29.61	29.69	29.77	29.73	29.74	29.62	29.52	0	0	0	0
ZMO1871	Quinolinate synthase A (EC 2.5.1.72)	0.0340004	0.388328	-0.0959995	0.0317424	32.05	32.05	32.04	32.12	32.04	32.11	31.91	32.07	32.03	32.01	31.97	31.98	31.84	31.91	31.95	0	0	0	0
ZMO1872	Uncharacterized protein	0.996	0.0002	-0.178	0.00598844	28.59	28.53	28.58	28.46	28.44	27.54	27.67	27.53	27.46	27.42	27.37	27.27	27.31	27.32	27.46	0	0	0	0
ZMO1873	Glutaredoxin	1.372	0.000431138	0.522001	0.015785	30.79	30.94	30.87	30.75	30.59	29.74	28.85	29.65	29.71	29.13	30.1	29.83	30.09	29.73	29.94	0	0	0	0
ZMO1874	BolA family protein (BolA family transcriptional regulator)	1.6	0	-0.234	0.00437181	28.97	29.02	28.93	28.76	28.75	27.35	27.4	27.11	27.2	27.37	27.03	27.08	27.17	27.02	26.96	0	0	0	0
ZMO1875	DUF1476 domain-containing protein	0.656	0.000639405	0.0620003	0.725122	25.66	25.84	25.89	25.77	25.43	25.06	25.18	25.15	24.76	25.16	25.03	25.14	25.33	25.43	24.69	0	0	0	0
ZMO1876	Uncharacterized protein	-0.432	0.353412	0.362	0.396615	27.36	28.02	27.44	28.03	27.32	27.78	26.7	29.08	28.68	28.09	28.03	29.05	28.31	28.32	28.43	0	0	0	0
ZMO1877	Glutamine cyclotransferase	-0.272	0.0439043	0.432	0.000782418	27.27	26.96	26.88	27	27.4	27.15	27.41	27.57	27.35	27.39	27.84	27.79	27.75	27.69	27.96	0	0	0	0
ZMO1878	Valine--tRNA ligase (EC 6.1.1.9) (Valyl-tRNA synthetase) (ValRS)	-0.118	0.000824324	-0.26	0.000232143	32.58	32.57	32.54	32.57	32.61	32.73	32.65	32.74	32.68	32.66	32.4	32.47	32.47	32.35	32.47	0	0	0	0
ZMO1879	Delta-aminolevulinic acid dehydratase (EC 4.2.1.24)	-0.0499996	0.105434	0.0120003	0.725604	31.8	31.76	31.78	31.77	31.68	31.84	31.84	31.81	31.82	31.73	31.81	31.84	31.79	31.77	31.89	0	0	0	0
ZMO1880	Uncharacterized protein	-0.186	0.116373	0.188	0.142197	25.84	25.76	25.8	25.51	25.81	26.29	25.83	25.86	25.75	25.92	26.05	26.31	26.2	26.25	25.78	0	0	0	0
ZMO1883	D-3-phosphoglycerate dehydrogenase (D-isomer specific 2-hydroxyacid dehydrogenase NAD-binding protein)	0.396	0.00101235	0.684	0.0002397	26.38	26.19	26.45	26.34	26.16	26.04	25.84	25.99	25.75	25.92	26.68	26.38	26.49	26.62	26.79	0	0	0	0
ZMO1884	Epoxyqueuosine reductase QueH (EC 1.17.99.6) (Queuosine biosynthesis protein QueH)	-0.64	0.000644195	-0.0459999	0.414404	27.07	26.62	26.55	26.57	26.88	27.4	27.39	27.24	27.49	27.37	27.31	27.29	27.21	27.45	27.4	0	0	0	0
ZMO1885	NADH:flavin oxidoreductase (NADH:flavin oxidoreductase/NADH oxidase)	0.496	0.00652419	1.33	7.01754e-05	31.76	31.61	31.81	31.48	31.24	31.32	31.19	31.12	31	30.79	32.6	32.47	32.51	32.27	32.22	0	0	0	0
ZMO1887	Isochorismatase hydrolase	-0.0419998	0.775938	0.334	0.00245638	27.4	27.57	27.44	27.29	26.96	27.32	27.49	27.43	27.21	27.42	27.61	27.93	27.78	27.56	27.66	0	0	0	0
ZMO1889	SAM-dependent methyltransferase-like protein	-0.312	0.00349192	-0.202	0.0596538	28.97	28.84	29.05	28.86	28.68	29.3	29.06	29.24	29.21	29.15	28.88	28.69	28.98	29.22	29.18	0	0	0	0
ZMO1890	Mitochondrial processing peptidase-like protein (EC 3.4.24.64)	-0.182	0.00367963	-0.28	0.000554745	28.61	28.55	28.49	28.6	28.5	28.76	28.69	28.79	28.81	28.61	28.54	28.48	28.48	28.41	28.35	0	0	0	0
ZMO1891	Threonine synthase (EC 4.2.3.1)	-0.206001	0.00792439	-0.0439995	0.45023	33.47	33.76	33.71	33.68	33.67	33.94	33.74	33.88	33.87	33.89	33.88	33.63	33.85	33.83	33.91	0	0	0	0
ZMO1892	Uncharacterized protein	-0.112	0.911435	0.944	0.183016	27.94	27.03	26.95	26.95	27.9	26.61	29.1	26.31	28.97	26.34	29.22	27.24	28.19	28.15	29.25	0	0	0	0
ZMO1895	Adenosine kinase (PfkB domain protein)	-0.0560005	0.249152	-0.498	0.000180451	32.17	32.21	32.28	32.24	32.09	32.34	32.25	32.25	32.29	32.14	31.73	31.82	31.79	31.64	31.8	0	0	0	0
ZMO1896	Protein-export membrane protein SecF	0.566	0.07312	0.46	0.319663	28.04	27.51	27.98	28.92	28.83	27.87	27.58	27.83	27.31	27.86	27.44	29.9	27.43	27.58	28.4	0	0	0	0
ZMO1897	Protein translocase subunit SecD	0.2	0.00221984	-0.448	0.000401084	31.43	31.42	31.3	31.36	31.47	31.11	31.28	31.22	31.14	31.23	30.82	30.7	30.68	30.58	30.96	0	0	0	0
ZMO1898	Preprotein translocase YajC subunit (Preprotein translocase, YajC subunit)	0.272	0.0954781	0.414	0.000604317	29.65	29.82	29.58	29.83	29.05	29.3	29.48	29.17	29.38	29.24	29.7	29.75	29.81	29.83	29.55	0	0	0	0
ZMO1899	3-oxoacyl-[acyl-carrier-protein] synthase 3 (EC 2.3.1.180) (3-oxoacyl-[acyl-carrier-protein] synthase III) (Beta-ketoacyl-ACP synthase III) (KAS III)	-0.236	0.0303621	-0.457999	0.00118941	30.91	30.96	31.07	31.35	31.13	31.3	31.23	31.35	31.51	31.21	31.02	30.67	30.69	30.91	31.02	0	0	0	0
ZMO1900	Phosphate acyltransferase (EC 2.3.1.274) (Acyl-ACP phosphotransacylase) (Acyl-[acyl-carrier-protein]--phosphate acyltransferase) (Phosphate-acyl-ACP acyltransferase)	-0.346	0.000646617	-0.328	0.000714617	29.3	29.43	29.42	29.29	29.12	29.68	29.71	29.67	29.61	29.62	29.53	29.22	29.37	29.23	29.3	0	0	0	0
ZMO1901	Uncharacterized protein	-0.066	0.328303	-0.506	0.000278261	30.12	30	30.14	30.04	29.97	30.05	30.33	30.09	30.11	30.02	29.61	29.6	29.67	29.53	29.66	0	0	0	0
ZMO1903	Hydroxymethylbilane synthase (EC 2.5.1.61)	-0.0740002	0.0249408	0.0419994	0.374224	28.14	28.08	28.06	28.04	28.11	28.12	28.17	28.2	28.21	28.1	28.14	28.32	28.13	28.12	28.3	0	0	0	0
ZMO1904	tRNA N6-adenosine threonylcarbamoyltransferase (EC 2.3.1.234) (N6-L-threonylcarbamoyladenine synthase) (t(6)A synthase) (t(6)A37 threonylcarbamoyladenosine biosynthesis protein TsaD) (tRNA threonylcarbamoyladenosine biosynthesis protein TsaD)	-0.0779999	0.435069	-0.63	0.000438503	29.17	28.87	28.84	28.72	28.68	28.9	28.93	29.05	28.84	28.95	27.98	28.46	28.4	28.19	28.49	0	0	0	0
ZMO1905	Glycerol-3-phosphate dehydrogenase [NAD(P)+] (EC 1.1.1.94) (NAD(P)H-dependent glycerol-3-phosphate dehydrogenase)	7.62939e-07	0.996017	0.306	0.000231884	29.09	29.12	29.1	29.08	29.12	29.11	29.14	29.15	28.96	29.15	29.37	29.38	29.39	29.46	29.44	0	0	0	0
ZMO1906	Translation initiation factor IF-3	0.0120003	0.936831	0.356	0.00493944	30.94	30.8	31.26	30.84	30.86	31.01	30.88	30.81	30.83	31.11	31.27	31.39	31.36	31.44	30.96	0	0	0	0
ZMO1907	DNA mismatch repair protein MutS	0.00199966	0.994477	0.0799999	0.692894	31.57	31.5	31.5	31.48	31.38	30.8	31.67	31.77	31.66	31.52	31.59	31.47	31.65	31.52	31.59	0	0	0	0
ZMO1908	Outer membrane protein assembly factor BamE (SmpA/OmlA domain protein)	0.508	0.010315	0.25	0.166675	29.49	29.84	29.83	29.71	29.45	28.87	29.42	28.91	29.06	29.52	29.31	29.75	29.64	28.98	29.35	0	0	0	0
ZMO1909	DUF177 domain-containing protein	-0.324	0.000862745	0.0240002	0.797143	29.18	29.28	29.23	29.21	28.99	29.47	29.47	29.56	29.41	29.6	29.47	29.75	29.32	29.53	29.56	0	0	0	0
ZMO1910	50S ribosomal protein L25 (General stress protein CTC)	-0.332	5.6338e-05	0.0400009	0.602265	33.92	34.04	33.91	33.93	33.97	34.29	34.28	34.35	34.24	34.27	34.32	34.49	34.47	34.22	34.13	0	0	0	0
ZMO1911	Peptidyl-tRNA hydrolase (PTH) (EC 3.1.1.29)	-0.37	0.00506438	-0.32	0.000243243	27.82	27.74	27.86	27.93	27.43	28.26	28.08	28.16	28.02	28.11	27.81	27.78	27.78	27.79	27.87	0	0	0	0
ZMO1912	Ribosome-binding ATPase YchF	-0.124001	0.00290452	-0.488001	0.000261224	32.03	32.1	32.06	32.09	32.15	32.26	32.18	32.22	32.24	32.15	31.72	31.72	31.63	31.61	31.93	0	0	0	0
ZMO1913	Glutathione synthetase (EC 6.3.2.3) (GSH synthetase) (GSH-S) (GSHase) (Glutathione synthase)	0.813999	0.0163285	0.607999	0.00165045	30.73	31.07	30.74	31.28	32.21	30.27	30.35	30.53	30.53	30.28	30.71	31.43	31.11	30.9	30.85	0	0	0	0
ZMO1914	Integrase family protein	-0.871999	0.00337736	-0.144	0.211706	27.77	27.2	26.93	27.23	27.77	28.64	28.31	28.01	27.98	28.32	28.12	28.05	28.14	28.14	28.09	0	0	0	0
ZMO1915	ATP-dependent dethiobiotin synthetase BioD (EC 6.3.3.3) (DTB synthetase) (DTBS) (Dethiobiotin synthase)	0.0160004	0.817235	-0.0860001	0.103291	27.71	27.59	27.45	27.52	27.53	27.59	27.46	27.49	27.59	27.59	27.46	27.46	27.44	27.32	27.61	0	0	0	0
ZMO1916	Pimeloyl-[acyl-carrier protein] methyl ester esterase BioH	-0.823024	0.0895395	0.168047	0.400563	25.24	25.37	25.43	23.3046	25.22	26.5198	25.65	25.65	25.52	25.34	25.87	25.84	25.95	25.83	26.03	1	1	0	2
ZMO1917	8-amino-7-oxononanoate synthase (EC 2.3.1.47)	-0.0199997	0.883195	0.0579998	0.55837	28.03	27.99	27.93	27.94	28.31	27.98	27.97	28.22	28.2	27.93	28.05	28.17	28.17	27.88	28.32	0	0	0	0
ZMO1918	Adenosylmethionine--8-amino-7-oxononanoate aminotransferase BioA (Adenosylmethionine-8-amino-7-oxononanoate aminotransferase)	-0.0499992	0.328951	0.126	0.0377931	28.08	27.84	28.04	27.94	28.04	27.97	28.1	28.05	28.02	28.05	28.2	28.07	28.01	28.24	28.3	0	0	0	0
ZMO1919	Thiol-disulfide isomerase	0.606	0.0104281	1.448	0.00027541	28.84	28.35	28.31	28.35	28.17	28.32	27.9	27.52	27.73	27.52	29.34	29.43	29.21	28.74	29.51	0	0	0	0
ZMO1920	Uncharacterized protein	0.81784	0.163729	0.19184	0.772697	27.16	26.87	26.52	27.21	27.4	26.82	26.81	26.8	26.56	24.0808	26.37	26.49	25.84	26.64	26.69	0	1	0	1
ZMO1921	Primosomal protein N' (EC 3.6.4.-) (ATP-dependent helicase PriA)	-0.152	0.124694	-0.0480003	0.764207	26.59	26.57	26.46	26.66	26.69	26.67	26.77	26.77	27.02	26.5	26.97	26.66	26.75	26.78	26.33	0	0	0	0
ZMO1922	Capsule polysaccharide biosynthesis protein	-0.0359997	0.554365	-0.42	0.0008	28.04	28.02	27.88	28.07	28.02	28.18	28.06	28.06	27.92	27.99	27.54	27.59	27.88	27.55	27.55	0	0	0	0
ZMO1923	Sulfatase	-0.204	0.108776	-0.0959995	0.435308	25.44	25.5	25.41	25.64	25.19	25.8	25.39	25.91	25.53	25.57	25.68	25.31	25.7	25.66	25.37	0	0	0	0
ZMO1924	Peptidase U32	-1.532	0.000137931	0.0439991	0.509841	29.23	29.46	29.26	29.55	29.24	30.68	31	31.01	30.87	30.84	30.83	30.96	30.98	30.89	30.96	0	0	0	0
ZMO1925	Peptidase U32 (Sterol-binding peptidase U32 family peptidase)	-1.264	0	-0.0279999	0.672012	30.42	30.29	30.27	30.24	30.2	31.54	31.5	31.73	31.56	31.41	31.57	31.52	31.47	31.45	31.59	0	0	0	0
ZMO1927	Protease 4 (EC 3.4.21.-) (Endopeptidase IV) (Protease IV) (Signal peptide peptidase)	0.298	0.000220472	-0.12	0.0110518	32.26	32.22	32.16	32.25	32.2	31.97	31.91	31.95	31.96	31.81	31.89	31.78	31.82	31.71	31.8	0	0	0	0
ZMO1928	10 kDa chaperonin (GroES protein) (Protein Cpn10)	-0.286001	0.00582881	-0.0680008	0.283629	33.77	33.87	33.62	34	33.8	33.95	34.09	34.11	34.11	34.23	34.04	33.92	34.19	34.07	33.93	0	0	0	0
ZMO1929	60 kDa chaperonin (GroEL protein) (Protein Cpn60)	-0.131999	0.038752	-0.00200043	0.983429	37.63	37.65	37.63	37.74	37.59	37.61	37.91	37.82	37.74	37.82	37.77	37.88	37.84	37.55	37.85	0	0	0	0
ZMO1932	Uncharacterized protein	-0.13	0.0834028	-0.502	0.000241611	27.73	27.76	27.87	27.76	27.66	28.1	27.92	27.85	27.74	27.82	27.4	27.27	27.44	27.45	27.36	0	0	0	0
ZMO1933	Uncharacterized protein	-0.576	0.0338045	-1.52	0.00122481	31.45	31.49	31.71	31.75	30.46	31.97	31.97	31.98	31.93	31.89	31.69	30.02	30.02	30.07	30.34	0	0	0	0
ZMO1934	N-6 DNA methylase	-0.338	0.234402	-1.394	0.00412727	30.58	31.5	31.4	31.47	30.59	31.7	31.52	30.8	31.65	31.56	29.44	30.91	29.44	30.92	29.55	0	0	0	0
ZMO1944	GntR transcriptional regulator with aminotransferase domain (Transcriptional regulator, GntR family with aminotransferase domain)	0.228001	0.00815642	-0.201999	0.0643358	27.93	27.84	27.93	27.95	27.85	27.82	27.48	27.63	27.63	27.8	27.37	27.58	27.65	27.17	27.58	0	0	0	0
ZMO1945	Phenazine biosynthesis protein PhzF family (PhzF-like isomerase)	0.252	0.0114227	0.0720001	0.397276	26.46	26.52	26.55	26.54	26.46	26.12	26.47	26.08	26.2	26.4	26.44	26.34	26.38	26.28	26.19	0	0	0	0
ZMO1950	Aminotransferase (EC 2.6.1.-)	-0.0880001	0.216073	-0.411999	0.000785219	26.19	25.9	25.99	25.82	25.89	25.98	26.06	26.02	26.06	26.11	25.45	25.62	25.53	25.7	25.87	0	0	0	0
ZMO1954	Pantothenate synthetase (PS) (EC 6.3.2.1) (Pantoate--beta-alanine ligase) (Pantoate-activating enzyme)	0.0819996	0.396556	0.136	0.0489914	28.75	28.88	28.84	28.73	28.39	28.69	28.57	28.66	28.57	28.69	28.85	28.86	28.81	28.81	28.53	0	0	0	0
ZMO1955	Malate dehydrogenase (Oxaloacetate-decarboxylating) (EC 1.1.1.38)	-0.314001	0.000402235	-0.0240005	0.572113	32.21	32.2	32.14	32.06	32.12	32.5	32.49	32.45	32.53	32.33	32.39	32.38	32.46	32.47	32.48	0	0	0	0
ZMO1956	DNA repair protein RecN (Recombination protein N)	0.0440002	0.651955	-0.0539997	0.515197	30.16	30.1	30.05	30.13	30.33	30.26	30.22	30.06	29.88	30.13	30.06	30.08	30.17	30.09	29.88	0	0	0	0
ZMO1957	Glycosyl transferase family 1 (Glycosyl transferase group 1)	0.115999	0.0113034	0.222	0.00151391	29.06	29.13	29.14	29.06	29.14	28.94	28.95	29.02	29.1	28.94	29.17	29.2	29.28	29.1	29.31	0	0	0	0
ZMO1958	Uncharacterized protein	0.27	0.00534737	0.19	0.177637	27.11	27.14	27.29	27.09	27.1	27.05	26.7	26.87	26.96	26.8	27.57	26.99	26.96	26.76	27.05	0	0	0	0
ZMO1959	Uncharacterized protein	0.288	0.00717323	-0.17	0.0735056	31.36	31.34	31.31	31.41	31.45	31.04	30.84	31.09	31.32	31.14	30.98	30.81	30.98	30.76	31.05	0	0	0	0
ZMO1960	Uncharacterized protein	-0.0440002	0.648996	-0.0720387	0.758997	25.08	25.17	25.01	25.13	25.07	25.06	25.43	24.98	25.1	25.11	25.15	25.25	24.3498	25.38	25.19	0	0	1	1
ZMO1961	Uncharacterized protein	0.104	0.380086	-0.116	0.519239	26.2	25.65	25.62	25.83	25.68	25.65	25.71	25.71	25.78	25.61	25.91	25.56	25.24	26.03	25.14	0	0	0	0
ZMO1962	Histidine kinase	-0.11	0.260008	-0.394	0.00141573	28.86	28.88	28.86	28.82	28.45	28.82	28.92	29	28.93	28.75	28.48	28.21	28.54	28.62	28.6	0	0	0	0
ZMO1963	Citrate synthase	-0.842	6.66667e-05	-0.344	0.00446039	30.7	30.58	30.66	30.62	30.74	31.53	31.55	31.69	31.41	31.33	31.23	31.27	31.22	30.86	31.21	0	0	0	0
ZMO1964	Glutamate--tRNA ligase 2 (EC 6.1.1.17) (Glutamyl-tRNA synthetase 2) (GluRS 2)	-0.0760002	0.10653	-0.221999	0.00143551	33.26	33.26	33.28	33.27	33.17	33.35	33.43	33.3	33.35	33.19	33.17	33.13	33.09	33	33.12	0	0	0	0
ZMO1966	Uncharacterized protein	0.686	0.000391304	0.958	0	28.67	28.6	28.53	28.59	28.24	27.83	27.74	27.91	28.04	27.68	28.81	28.77	28.75	28.89	28.77	0	0	0	0
ZMO1967	Beta-lactamase (EC 3.5.2.6)	0.0800003	0.497154	0.346	0.00152941	28.92	29.29	29.18	29.03	28.77	28.75	29.03	29.02	29.05	28.94	29.34	29.22	29.23	29.23	29.5	0	0	0	0
ZMO1969	Sel1 domain protein repeat-containing protein	-0.298001	0.0464624	0.182	0.083507	27.99	28.06	28.12	27.71	28.21	28.2	28.33	28.69	28.08	28.28	28.58	28.53	28.42	28.51	28.45	0	0	0	0
ZMO1970	3-methyl-2-oxobutanoate hydroxymethyltransferase 2 (EC 2.1.2.11) (Ketopantoate hydroxymethyltransferase 2) (KPHMT 2)	-0.0799999	0.0891002	-0.254	0.000479592	28.7	28.85	28.75	28.75	28.64	28.78	28.75	28.83	28.82	28.91	28.6	28.44	28.56	28.62	28.6	0	0	0	0
ZMO1974	LysR family transcriptional regulator ArgP (Transcriptional regulator, ArgP, LysR family)	-0.125898	0.233799	0.215131	0.333088	24.63	24.66	24.81	24.96	24.95	24.75	24.82	25.05	24.88	25.1395	24.99	25.23	24.84	24.7	25.9551	0	1	1	2
ZMO1975	Ornithine cyclodeaminase/mu-crystallin	0.18	0.00504274	-0.0119999	0.828373	27.32	27.21	27.3	27.2	27.22	26.92	27.12	27.06	27.11	27.14	27.07	27.01	27.08	27.12	27.01	0	0	0	0
ZMO1976	Uncharacterized protein	0.436	0.00167232	-0.768	0.00034384	29.52	29.56	29.61	29.64	29.59	29.2	29.2	28.81	29.32	29.21	28.42	28.49	28.28	28.13	28.58	0	0	0	0
ZMO1978	ParB-like partition protein (Partition protein ParB)	0.22	0.0307221	-0.102	0.0619709	29.53	29.66	29.45	29.65	29.23	29.2	29.22	29.33	29.41	29.26	29.22	29.16	29.12	29.1	29.31	0	0	0	0
ZMO1979	Cobyrinic acid ac-diamide synthase (Partition protein ParA)	0.418	0.000277228	-0.532	0	27.09	27.28	27.08	27.08	27.15	26.72	26.72	26.64	26.73	26.78	26.16	26.1	26.29	26.16	26.22	0	0	0	0
ZMO1980	Ribosomal RNA small subunit methyltransferase G (EC 2.1.1.170) (16S rRNA 7-methylguanosine methyltransferase) (16S rRNA m7G methyltransferase)	0.488	0.00101548	0.554	0.000470588	27.85	27.69	27.9	27.83	27.63	27.52	27.25	27.39	27.05	27.25	27.84	27.81	27.96	27.93	27.69	0	0	0	0
ZMO1981	tRNA uridine 5-carboxymethylaminomethyl modification enzyme MnmG (Glucose-inhibited division protein A)	0.198	0.0627015	-0.476	0.00483556	29.71	29.79	29.82	29.83	30.11	29.44	29.65	29.77	29.83	29.58	29.16	29.02	28.97	29.11	29.63	0	0	0	0
ZMO1984	Aldo/keto reductase	-0.0519997	0.16135	0.176001	0.00687092	28.09	28	28.07	28.05	28.12	28.11	28.05	28.22	28.13	28.08	28.19	28.26	28.22	28.36	28.44	0	0	0	0
ZMO1986	TonB-dependent receptor plug domain	1.614	0.000550459	0.0639999	0.824712	30.42	29.88	30.3	30.03	29.91	27.84	28.82	28.56	29.12	28.13	28.62	28.57	28.63	28.38	28.59	0	0	0	0
ZMO1988	tRNA modification GTPase MnmE (EC 3.6.-.-)	0.193999	0.000245614	0.108	0.0016044	28.97	29.01	28.91	28.97	28.97	28.77	28.78	28.72	28.81	28.78	28.94	28.87	28.89	28.82	28.88	0	0	0	0
ZMO1989	Methylated-DNA--protein-cysteine methyltransferase (Methylated-DNA/protein-cysteine methyltransferase)	-0.00600014	0.95267	0.92	0	26.19	26.46	26.07	26.19	26.13	26.15	26.22	26.2	26.26	26.24	27.16	27.31	27.15	27.1	26.95	0	0	0	0
ZMO1992	Carboxymethylenebutenolidase (EC 3.1.1.45)	0.446001	0.000504854	0.628	0.000186047	27.03	26.99	27.2	26.94	26.87	26.68	26.46	26.61	26.56	26.49	27.17	27.15	27.35	27.16	27.11	0	0	0	0
ZMO1993	Alcohol dehydrogenase GroES domain protein (Quinone oxidoreductase)	0.128	0.345889	0.13	0.0116611	31.18	30.64	31.18	31.26	31.36	30.92	31.06	30.94	31.02	31.04	31.08	31.02	31.2	31.12	31.21	0	0	0	0
ZMO1996	Transcription termination factor Rho (EC 3.6.4.-) (ATP-dependent helicase Rho)	-0.235999	0.000323529	-0.457999	0.000319018	32.74	32.82	32.79	32.76	32.77	33.01	32.99	32.95	33.1	33.01	32.59	32.57	32.58	32.4	32.63	0	0	0	0
ZMO1997	CopD family protein	0.0420002	0.779097	0.239121	0.357349	24.79	24.69	25.08	24.58	24.86	24.9	24.54	24.8	24.94	24.61	24.7	26.0273	24.73	24.6483	24.88	0	0	2	2
ZMO1998	Uroporphyrinogen decarboxylase (UPD) (URO-D) (EC 4.1.1.37)	0.18	0.16249	0.72	0.000231111	28.66	28.81	28.74	28.68	28.2	28.61	28.38	28.26	28.46	28.48	29.31	29.05	29.14	29.29	29	0	0	0	0
ZMO2001	Uncharacterized protein	0	1	-0.295288	0.331616	24.5398	24.9586	25.5347	25.7489	24.7342	25.605	24.5333	25.4292	24.8519	23.8871	24.77	24.63	24.53	24.34	24.56	5	5	0	10
ZMO2002	30S ribosomal protein S12	-0.234001	0.00287879	-0.304	0.00104348	33.5	33.64	33.46	33.67	33.52	33.74	33.89	33.73	33.74	33.86	33.51	33.56	33.56	33.29	33.52	0	0	0	0
ZMO2003	30S ribosomal protein S10	-0.5	0.000859935	-0.252	0.0643685	30.5	30.52	30.47	30.49	30.18	31.01	31.01	30.86	30.7	31.08	30.66	30.98	30.9	30.5	30.36	0	0	0	0
ZMO2004	30S ribosomal protein S19	-0.686001	0.00256623	-0.150001	0.0487465	32.5	32.64	32.6	32.73	31.95	33.22	33.29	33.3	32.96	33.08	33.05	33.11	32.98	32.91	33.05	0	0	0	0
ZMO2007	Uncharacterized protein	0.154	0.0411644	0.0660004	0.284384	27.53	27.45	27.47	27.52	27.38	27.36	27.17	27.22	27.31	27.52	27.47	27.37	27.35	27.37	27.35	0	0	0	0
ZMO2014	Uncharacterized protein	-0.648	0.0235396	0.0679996	0.751949	26.77	27.19	27.17	26.71	25.9	27.44	27.19	27.36	27.41	27.58	27.51	27.5	26.85	27.89	27.57	0	0	0	0
ZMO2015	Uncharacterized protein	-0.0240002	0.848939	0.802	0.000176471	30.94	30.95	31.05	30.76	30.77	31.11	31.01	30.83	30.69	30.95	31.69	31.67	31.71	31.75	31.78	0	0	0	0
ZMO2017	Capsule biosynthesis phosphatase	-0.466	0.000637037	0.864	0.000238411	28.23	28.31	28.31	28.22	28.28	28.91	28.64	28.69	28.52	28.92	29.58	29.64	29.66	29.84	29.28	0	0	0	0
ZMO2023	Membrane-bound lytic murein transglycosylase MltA (MltA domain protein)	0.816	0.000293333	-0.608	0.00628736	27.35	27.62	27.59	27.51	27.3	26.72	26.76	26.33	26.78	26.7	26.27	26.52	25.54	25.93	25.99	0	0	0	0
ZMO2025	Biopolymer transport protein ExbD/TolR	0.613999	0.000524017	0.535999	0.00356044	30.34	30.63	30.65	30.8	30.41	30.01	29.87	29.79	30.04	30.05	30.4	30.43	30.8	30.75	30.06	0	0	0	0
ZMO2028	Ferredoxin III, nif-specific (Nif-specific ferredoxin III)	0.0883373	0.776133	6.12164	0	24.6992	24.8437	25.4853	24.5878	25.4675	25.25	24.52	24.6761	25.2085	24.9871	31.22	31	30.74	31.21	31.08	5	3	0	8
ZMO2031	50S ribosomal protein L32	-0.276971	0.498586	-1.00521	0.00393902	24.52	25.97	25.88	26.11	24.5951	25.77	26.07	25.45	25.78	25.39	24.6605	24.78	24.85	25.34	23.8035	1	0	2	3
ZMO2041		0.630001	0.00132941	0.696	0.00043617	29.67	29.61	29.75	29.61	29.18	29.13	28.66	28.96	28.93	28.99	29.72	29.61	29.33	29.66	29.83	0	0	0	0
ZMOp104		0.0699997	0.260062	-0.0979996	0.129331	29.24	29.19	29.21	29.22	29.41	29.21	29.18	29.3	29.2	29.03	29.04	28.97	29.04	29.11	29.27	0	0	0	0
ZMOp107		0.348	0.0221868	0.111581	0.519965	24.99	25.24	25.31	25.13	25.17	24.55	24.79	25.18	24.97	24.61	25.15	25.07	24.7379	24.53	25.17	0	0	1	1
ZMOp108		1.04258	0.0407568	2.15458	0.0012	27.15	27.08	27.32	26.92	27.03	26.5	26.67	25.73	24.4671	26.92	28.03	28.46	28.09	28.19	28.29	0	1	0	1
ZMOp109		0.225001	0.481664	1.84713	0.000251748	24.31	25.1522	24.31	25.0172	23.98	23.96	24.407	24.8438	23.86	24.5735	25.59	26.49	26.39	26.39	26.02	2	3	0	5
ZMOp111		-0.162	0.0622793	1.266	0	26.42	26.35	26.64	26.53	26.36	26.5	26.57	26.79	26.53	26.72	27.93	27.92	28.1	27.84	27.65	0	0	0	0
ZMOp121		-0.608	0.0104878	0.118	0.663728	29.31	28.84	29.16	28.98	28.69	29.92	29.3	29.53	30	29.27	29.97	29.62	30.31	29.48	29.23	0	0	0	0
ZMOp123		-0.0639999	0.410855	-0.0379997	0.614542	28.66	28.56	28.48	28.53	28.41	28.46	28.5	28.76	28.53	28.71	28.64	28.44	28.5	28.6	28.59	0	0	0	0
ZMOp124		-0.138	0.24238	-0.344	0.00176923	30.79	30.8	30.75	30.78	30.29	30.9	30.79	30.88	30.62	30.91	30.4	30.33	30.67	30.44	30.54	0	0	0	0
ZMOp126		0.406	0.0018	0.128	0.168594	31.12	31.46	31.49	31.52	31.44	31.12	31.02	31.06	30.88	30.92	31.31	31.01	31.28	30.85	31.19	0	0	0	0
ZMOp202;ZMOp423		0.424001	0.0289957	0.982	0.000608696	25.32	25.22	25.45	25.29	24.6	24.47	24.85	24.83	24.89	24.72	25.93	25.94	26	25.16	25.64	0	0	0	0
ZMOp203		0.439153	0.290496	0.315152	0.452455	25.04	24.94	25.22	25.2	24.55	24.98	25.1	25.13	24.394	23.1502	24.92	24.98	25.16	24.06	25.21	0	2	0	2
ZMOp204		0.14	0.70262	0.49	0.0944165	28.02	28.65	28.05	28.37	27.51	28.7	27.61	28	28.18	27.41	28.51	28.6	28.54	28.95	27.75	0	0	0	0
ZMOp208		-0.232	0.036281	0.630001	0.000240602	26.24	26.31	26.28	26.04	25.9	26.55	26.24	26.47	26.3	26.37	27.1	27.03	26.91	27.18	26.86	0	0	0	0
ZMOp211		0.252	0.103665	0.31	0.0372798	25.29	24.94	25.21	25.09	25.14	24.82	25.32	24.89	24.49	24.89	25.16	25.03	25.16	25.3	25.31	0	0	0	0
ZMOp212		0.194	0.002	0.366	0.000473552	29.57	29.62	29.58	29.52	29.65	29.3	29.43	29.42	29.49	29.33	29.72	29.7	29.66	29.77	29.95	0	0	0	0
ZMOp215		0.27	0.00118694	0.312	0.00331955	27.29	27.43	27.3	27.32	27.44	27.19	26.94	27.09	27.14	27.07	27.29	27.39	27.29	27.35	27.67	0	0	0	0
ZMOp218		-0.344	0.216263	0.00599976	0.958967	26.39	26.12	26.49	25.36	25.31	26.35	26.46	26.34	25.99	26.25	26.21	26.42	26.3	26.25	26.24	0	0	0	0
ZMOp219		0.402	0.00218868	-0.214	0.00663248	26.65	26.7	26.68	26.49	26.32	26.13	26.12	26.35	26.08	26.15	25.91	25.81	26.03	26.07	25.94	0	0	0	0
ZMOp221		0.0459999	0.714152	0.74	0.000251969	28.24	27.97	27.96	27.81	28.28	28.16	27.96	27.91	28.06	27.94	28.8	28.59	28.6	28.71	29.03	0	0	0	0
ZMOp223		0.334	0.00436044	0.686	0.000286604	29.23	29.29	29.33	29.2	29.34	28.8	29.03	28.74	29.18	28.97	29.7	29.67	29.44	29.55	29.79	0	0	0	0
ZMOp231;ZMOp403		0.0200005	0.922546	0.52	0.000337349	26.78	27.24	26.85	26.99	26.47	26.89	26.63	26.85	26.96	26.9	27.35	27.42	27.46	27.43	27.17	0	0	0	0
ZMOp311		-0.259471	0.295649	0.269107	0.26846	24.46	24.09	24.53	24.13	24.21	24.7665	25.0742	24.25	23.85	24.7767	25.1898	24.69	24.53	25.0731	24.58	0	3	2	5
ZMOp318		0.462	0.00132551	0.0219997	0.893332	26.97	26.86	26.71	26.64	26.81	26.25	26.29	26.56	26.43	26.15	26.36	26.32	26.32	26.07	26.72	0	0	0	0
ZMOp325		0.0199997	0.938684	1.098	0.000437333	29.78	29.74	29.48	29.83	29.56	29.46	30.11	29.35	30.01	29.36	30.93	30.67	30.81	30.55	30.82	0	0	0	0
ZMOp327		1.078	0.113707	1.468	7.27273e-05	26.11	25.83	26.28	29.26	26.26	25.61	25.57	25.53	26.06	25.58	27.09	27.12	26.88	27.32	27.28	0	0	0	0
ZMOp329		0.0719997	0.731302	0.436416	0.0894272	25.01	25.36	25.48	25.67	25.17	24.83	25.24	25.29	25.52	25.45	26.1776	25.51	25.4	26.3144	25.11	0	0	2	2
ZMOp332		0.208	0.0237679	0.162	0.142376	27.37	27.32	27.44	27.3	27.02	27.16	27.05	27.01	27.04	27.15	27.26	27.57	27.35	27.14	26.9	0	0	0	0
ZMOp338		0.404	0.00276215	0.168	0.031026	27.42	27.45	27.57	27.43	27.18	27.23	26.91	26.87	27.08	26.94	27.24	27.19	27.24	27.12	27.08	0	0	0	0
ZMOp339		0.16	0.0548571	0.756	0	27.82	27.81	27.79	27.79	27.45	27.63	27.61	27.59	27.53	27.5	28.33	28.36	28.37	28.41	28.17	0	0	0	0
ZMOp404		-0.0680004	0.392855	0.664986	0.100429	24.24	24.46	24.63	24.45	24.26	24.53	24.47	24.51	24.45	24.42	26.1028	23.6089	25.1691	25.5234	25.3008	0	0	5	5
ZMOp408		-0.652	5.7971e-05	0.626	0.000273973	29.79	29.67	29.64	29.62	29.68	30.23	30.37	30.51	30.28	30.27	30.97	31.01	31.03	30.84	30.94	0	0	0	0
ZMOp409		0.108001	0.0173905	0.0280006	0.504118	28.5	28.43	28.54	28.5	28.52	28.33	28.41	28.44	28.47	28.3	28.5	28.44	28.35	28.37	28.43	0	0	0	0
ZMOp415		-0.060836	0.834913	0.578	0.00193056	24.68	24.74	24.84	23.9058	24.73	24.82	24.41	24.39	24.5	25.08	25.22	25.18	25.18	25.32	25.19	1	0	0	1
ZMOp418		0.192	0.000564516	-0.0640003	0.150628	29.63	29.58	29.66	29.66	29.7	29.47	29.4	29.45	29.54	29.41	29.42	29.47	29.42	29.24	29.4	0	0	0	0
ZMOp430		-0.095649	0.656829	1.35835	0.000242424	24.13	24.2	24.32	24.03	24.58	24.84	23.98	24.4	24.06	24.4582	25.65	25.97	25.46	25.75	25.7	0	1	0	1
ZMOp431		0.294	0.0647752	-0.0231621	0.961863	25.97	26.05	26.05	26.28	26.21	25.77	25.98	25.32	26.06	25.96	24.9315	25.96	27.0326	25.51	25.54	0	0	2	2
ZMOp434		-0.28	0.0467368	0.548	0.00170723	26.57	26.53	26.75	26.61	26.43	26.67	26.66	27.09	26.69	27.18	27.39	27.41	27.59	27.4	27.24	0	0	0	0
