# Supplementary material for: Genome Wide Phosphoproteome Analysis of Zymomonas mobilis Under Anaerobic, Aerobic, and N2-Fixing Conditions
Source: Front Microbiol. 2019 Sep 4;10:1986. doi: 10.3389/fmicb.2019.01986 (PMC6737584; doi:10.3389/fmicb.2019.01986)
Supplement: Supplementary file 4 [file Table_4.XLSX]

## Sheet: normalized to protein
Table S4: Phosphorylation sites that are quantified and normalized to protein abundance (191 sites).
Rows that are highlighted with orange indicate that the localization probability is between 0.5 and 0.75
Phospho (STY) probabilities: Probability that the phosphorylation is at the indicated site.
Function	Locus Tag	Protein Names	Localization probability	log2 fold change change aerobic vs. anaerobic control	q-value aerobic vs. anaerobic control	log2 fold change N2-fixing vs. anaerobic control	q-value N2-fixing vs. anaerobic control	Phospho (STY) Probabilities	Amino acid	Positions within proteins	MissingValues_anaerobic control	MissingValues_aerobic	MissingValues_N2-fixing	MissingValues all
AA Biosynthesis	ZMO1000	5-methyltetrahydropteroyltriglutamate--homocysteine methyltransferase	1	1.46	0	0.576	0.0142951	S(0.998)VT(0.002)IANLGFPR	S	2	0	0	0	0
AA Biosynthesis	ZMO1137	Phosphoserine phosphatase SerB	1	1.516	0.000272727	1.38	0.00623256	T(1)KLLAGLK	T	130	3	0	0	3
AA Biosynthesis	ZMO1407	Aspartate-semialdehyde dehydrogenase (ASA dehydrogenase)	0.69	0.938	0.546245	0.244	0.891663	YAPIAAAAGCTVIDNS(0.689)S(0.311)LFR	S	97	0	1	1	2
AA Biosynthesis	ZMO1653	Aspartokinase (EC 2.7.2.4)	0.98	0.314	0.0497822	-0.916	0.0528095	FGGT(0.979)S(0.021)VAGLER	T	11	0	0	1	1
AA Biosynthesis	ZMO1685	D-3-phosphoglycerate dehydrogenase	0.82	-0.342	0.828309	0.654	0.732026	IINDYDGLAIRS(0.176)AT(0.824)K	T	52	0	1	1	2
AA Biosynthesis	ZMO1685	D-3-phosphoglycerate dehydrogenase	1	-0.13	0.448712	0.426	0.050359	IINDYDGLAIRS(0.997)AT(0.003)K	S	50	0	0	0	0
AA Biosynthesis	ZMO1796	3-phosphoshikimate 1-carboxyvinyltransferase (EPSP synthase)	0.97	1.378	0	0.956	0.0012	VHVPGDKS(0.973)IS(0.027)HR	S	29	0	0	0	0
Cell division	ZMO0166	Peptidoglycan-associated protein	0.94	0.794	0.356978	-0.068	0.941684	APAPT(0.939)S(0.061)NGNADVGAVR	T	42	1	0	0	1
Cell division	ZMO0166	Peptidoglycan-associated protein	0.98	-0.172	0.355826	-1.12	0.00230303	APAPT(0.017)S(0.983)NGNADVGAVRDTVVPGSHADFLR	S	43	0	0	0	0
DNA Repair	ZMO1099	Double-strand break repair protein AddB	1	-0.682	0.693757	0.662	0.740154	ALAFLES(1)INAHIIQK	S	791	0	1	0	1
Energy metabolism	ZMO1113	FAD-dependent pyridine nucleotide-disulfide oxidoreductase	0.99	-2.688	0.000266667	-0.086	0.742904	FAAIGDLS(0.994)LS(0.006)GKK	S	383	0	1	0	1
Ethanol fermentation	ZMO1596	Alcohol dehydrogenase 2 (ADH II)	1	1.012	0.00244898	3.94	0	ILKDNNSDFVISLGGGS(1)PHDCAK	S	99	3	5	0	8
Ethanol fermentation	ZMO1596	Alcohol dehydrogenase 2 (ADH II)	1	0.228	0.513113	0.104	0.788142	T(1)ACDNGKDMPAR	T	229	0	0	0	0
Ethanol fermentation	ZMO1596	Alcohol dehydrogenase 2 (ADH II)	0.93	-1.144	0.462351	-1.546	0.385314	S(0.926)KKPALPLMS(0.072)INT(0.001)T(0.001)AGTASEMTR	S	126	0	4	4	8
Folate biosynthesis	ZMO0169	Short-chain dehydrogenase/reductase SDR	1	-0.93	0.261274	1.032	0.262317	AVS(1)S(1)LIQR	S	77	0	3	0	3
Folate biosynthesis	ZMO0169	Short-chain dehydrogenase/reductase SDR	1	-0.99	0.242667	1.032	0.260441	AVS(1)S(1)LIQR	S	76	0	3	0	3
Glycolysis	ZMO0152	Pyruvate kinase	0.76	2.156	0.0638889	2.328	0.0637802	AEVS(0.002)DVANAIY(0.757)EGADGIMLS(0.232)AES(0.008)AAGDWPHEAVNMMHR	Y	305	1	0	0	1
Glycolysis	ZMO0152	Pyruvate kinase	1	0.418	0.604524	1.33	0.00919149	T(1)EGLFPR	T	2	1	2	0	3
Glycolysis	ZMO0152	Pyruvate kinase	1	0.8	0.00406897	0.134	0.621547	INMS(1)HGTHDEK	S	44	0	0	0	0
Glycolysis	ZMO0152	Pyruvate kinase	0.99	-0.05	0.909326	0.078	0.883017	AEVSDVANAIY(0.002)EGADGIMLS(0.989)AES(0.008)AAGDWPHEAVNMMHR	S	314	0	0	0	0
Glycolysis	ZMO0177	Glyceraldehyde-3-phosphate dehydrogenase	0.74	0.932	0.00704478	0.29	0.298718	TASASMIPT(0.13)S(0.74)T(0.13)GAAR	S	211	0	0	0	0
Glycolysis	ZMO0177	Glyceraldehyde-3-phosphate dehydrogenase	1	1.094	0	0.238	0.0145161	ILDQIHS(1)DLRR	S	195	0	0	0	0
Glycolysis	ZMO0177	Glyceraldehyde-3-phosphate dehydrogenase	0.76	0.118	0.727616	-0.21	0.561241	TASASMIPT(0.118)S(0.118)T(0.763)GAAR	T	212	0	0	0	0
Glycolysis	ZMO0178	Phosphoglycerate kinase	0.81	0.51	0.5515	0.558	0.395007	VS(0.191)T(0.809)KLDVLTNLVSK	T	201	0	1	0	1
Glycolysis	ZMO0368	Phosphogluconate dehydratase (6-phosphogluconate dehydratase)	1	0.786	0.000228571	0.492	0.017194	T(1)DLHSTVEK	T	2	0	0	0	0
Glycolysis	ZMO0368	Phosphogluconate dehydratase (6-phosphogluconate dehydratase)	1	0.696	0.000235294	0.244	0.193931	IY(1)PNGPR	Y	339	0	0	0	0
Glycolysis	ZMO0997	KHG/KDPG aldolase	1	3.402	0.0492941	3.358	0.0631304	YLENPSILCVGGS(1)WVVPAGKPDVAK	S	179	0	0	0	0
Glycolysis	ZMO0997	KHG/KDPG aldolase	0.75	-0.01	0.989089	3.022	0.0103077	FCPTGGIT(0.026)PT(0.748)S(0.226)APK	T	162	4	5	0	9
Glycolysis	ZMO0997	KHG/KDPG aldolase	1	2.604	0.0106133	1.146	0.559205	S(0.001)MAS(0.999)VFR	S	146	2	0	2	4
Glycolysis	ZMO1240	2,3-bisphosphoglycerate-dependent phosphoglycerate mutase	1	2.976	0.00338462	2.528	0.0113571	HY(1)GGLTGLNK	Y	90	2	0	0	2
Glycolysis	ZMO1240	2,3-bisphosphoglycerate-dependent phosphoglycerate mutase	1	0.598	0.578331	1.46	0.160514	HGQS(1)EWNLENR	S	12	3	1	0	4
Glycolysis	ZMO1360	Pyruvate decarboxylase (PDC)	1	1.314	0	1.06	0.000705882	S(1)VVVNGIRFPSVHLKDYLTR	S	311	0	0	0	0
Glycolysis	ZMO1360	Pyruvate decarboxylase (PDC)	0.93	0.604	0.000292683	0.59	0.00844444	S(0.933)Y(0.043)T(0.024)VGTYLAER	S	2	0	0	0	0
Glycolysis	ZMO1478	6-phosphogluconolactonase	0.6	0.85	0	-0.306	0.054093	ALIIVPGGS(0.395)T(0.605)PK	T	46	0	0	0	0
Glycolysis	ZMO1608	Enolase	0.88	1.034	0.441048	1.998	0.0236111	AAVPS(0.002)GAS(0.878)T(0.119)GVHEAVELR	S	42	3	3	0	6
Glycolysis	ZMO1608	Enolase	1	1.318	0.013519	0.826	0.104536	T(1)AIVSIHGR	T	2	0	0	0	0
Glycolysis	ZMO1608	Enolase	1	0.856	0	0.654	0.00248649	IEEELGS(1)VAK	S	415	0	0	0	0
Glycolysis	ZMO1608	Enolase	1	1.28	0.00272	0.408	0.220605	RLS(1)DGIER	S	325	0	0	0	0
Glycolysis	ZMO1757	Gluconokinase	0.63	-0.08	0.605988	-0.276	0.239246	S(0.629)S(0.371)HFFNPK	S	116	0	0	0	0
Glycolysis	ZMO1757	Gluconokinase	0.82	-0.078	0.618682	-0.298	0.234942	S(0.181)S(0.819)HFFNPK	S	117	0	0	0	0
Hopanoid biosynthesis	ZMO0874	Hopanoid biosynthesis associated radical SAM protein HpnH	1	1.11	0.0374194	0.546	0.345037	AKDVFS(1)DHVQQR	S	357	0	0	0	0
Isoprenoid Biosynthesis	ZMO1753	Ferredoxin--NADP(+) reductase Fpr (Oxidoreductase FAD/NAD(P)-binding domain protein)	1	-0.65	0.000222222	-0.846	0.0027	S(1)EFAEILDETTGLQPNKVLTVEK	S	2	0	0	0	0
Lipopolysaccharide biosynthesis	ZMO1488	2-dehydro-3-deoxyphosphooctonate aldolase	1	-0.066	0.548805	-0.128	0.15443	S(1)NKLNNQYPSLNLCGQEVGLGHK	S	2	0	0	0	0
N2 fixing	ZMO0492	Nitrogen regulatory protein P-II	1	-1.32	0.0635229	5.496	0	GAEY(1)VVDFLPK	Y	51	0	1	0	1
N2 fixing	ZMO0492	Nitrogen regulatory protein P-II	1	1.674	0.0190123	-0.48	0.628901	AALTDAGIS(0.998)GIT(0.002)VTETR	S	26	0	0	1	1
N2 fixing	ZMO0493	Glutamine synthetase	0.87	1.424	0.00385185	0.954	0.0525176	S(0.865)AS(0.135)CRIPYGTGEK	S	342	2	0	0	2
N2 fixing	ZMO0493	Glutamine synthetase	1	0.57	0.0027451	0.214	0.147846	ANS(0.001)AS(0.999)DLLK	S	6	0	0	0	0
N2 fixing	ZMO0731	DNA-directed RNA polymerase subunit beta (RNAP subunit beta)	1	0.466	0.00432787	-0.044	0.859448	S(1)PGVLFDHDKGK	S	173	0	0	0	0
N2 fixing	ZMO0732	DNA-directed RNA polymerase subunit beta (RNAP subunit beta)	1	2.39	0.0738087	0.394	0.878841	S(1)VITTGPELK	S	354	2	0	2	4
N2 fixing	ZMO0732	DNA-directed RNA polymerase subunit beta (RNAP subunit beta)	1	1.02	0.005125	0.354	0.195111	S(1)KVIDAQEGDHVKR	S	1177	0	0	0	0
N2 fixing	ZMO1116	Glutamate synthase small subunit	0.8	2.738	0.00450794	2.214	0.0169412	LGAPDGS(0.203)GRRS(0.797)PEPDPAR	S	380	1	0	0	1
N2 fixing	ZMO1116	Glutamate synthase small subunit	0.54	2.102	0.0190732	1.566	0.0711398	LGAPDGS(0.54)GRRS(0.46)PEPDPAR	S	376	0	0	0	0
N2 fixing	ZMO1754	Aldehyde Dehydrogenase (Succinate-semialdehyde dehydrogenase SSADH)	0.55	-1.942	0.0208193	-2.948	0.0143492	HS(0.064)S(0.382)S(0.553)VPQS(0.001)AHAFEAVLEEAGAPK	S	158	0	1	3	4
N2 fixing	ZMO1809	Ion-translocating oxidoreductase complex subunit E (Rnf electron transport complex subunit E)	1	0.146	0.836242	-0.706	0.259104	S(1)NNEYFR	S	2	4	2	0	6
N2 fixing	ZMO1810	Ion-translocating oxidoreductase complex subunit G (Rnf electron transport complex subunit G)	1	-0.44	0.12761	-1.488	0.0005	KDGGQFDQFSGAT(1)ITPR	T	205	0	0	0	0
N2 fixing	ZMO1811	Ion-translocating oxidoreductase complex subunit D (Rnf electron transport complex subunit D)	1	0.272	0.357401	-0.894	0.00106667	ITLGCEGNLDSLSAAS(1)ALGHIK	S	178	0	0	0	0
N2 fixing	ZMO1812	Ion-translocating oxidoreductase complex subunit C (Rnf electron transport complex subunit C)	1	0.438	0.411239	-0.694	0.141529	MKLFS(1)VR	S	5	5	5	0	10
N2 fixing	ZMO1816	Nif-specific transcriptional activator NifA (Transcriptional regulator, NifA, Fis Family)	0.71	0.63	0.148508	-2.756	0.0169855	EHEFLLRQS(0.143)S(0.714)HT(0.143)APR	S	200	0	4	3	7
N2 fixing	ZMO1823	Nitrogenase iron protein (Nitrogenase Fe protein) (Nitrogenase reductase)	1	3.868	0	-2.53	0.000461538	CVES(1)GGPEPGVGCAGR	S	90	5	5	0	10
N2 fixing	ZMO1824	Nitrogenase protein alpha chain	1	5.614	0	2.636	0.001	S(1)LNEEETIFNTR	S	2	2	5	0	7
N2 fixing	ZMO1824	Nitrogenase protein alpha chain	1	6.172	0	-1.68	0.00284211	S(1)IPGVMTIR	S	60	5	5	0	10
N2 fixing	ZMO1824	Nitrogenase protein alpha chain	0.95	5.538	0	-2.698	0.000923077	APDTEADPGALS(0.049)ECS(0.951)VK	S	53	5	5	0	10
N2 fixing	ZMO1824	Nitrogenase protein alpha chain	1	5.79	0.000307692	-2.972	0.00075	APDT(1)EADPGALSECSVK	T	42	5	5	0	10
N2 fixing	ZMO1824	Nitrogenase protein alpha chain	1	5.63	0	-3.076	0.000857143	S(1)LNYISR	S	286	5	5	0	10
N2 fixing	ZMO1831	NifQ family protein	1	1.066	0.00694118	-2.556	0.00133333	S(1)MAPHHLWQDLGLR	S	111	5	5	0	10
Nucleotide biosynthesis	ZMO0538	Adenylate kinase (AK) (ATP-AMP transphosphorylase)	0.56	0.758	0.415133	3.202	0.00103226	LVHDFGMVQLS(0.437)T(0.563)GDILR	T	31	4	3	0	7
One carbon metabolism	ZMO1229	GTP cyclohydrolase 1	1	0.626	0.0568077	1.052	0.0117931	VVGLS(1)KLAR	S	117	0	0	0	0
Protein Biosynthesis	ZMO0516	Elongation factor Tu (EF-Tu)	0.99	1.958	0.0667387	1.684	0.147612	SFLMPIEDVFS(0.006)IS(0.994)GR	S	225	0	0	0	0
Protein Biosynthesis	ZMO0516	Elongation factor Tu (EF-Tu)	1	-0.648	0	0.684	0.00171429	T(1)VGAGVVSSIIK	T	386	0	0	0	0
Protein Biosynthesis	ZMO0516	Elongation factor Tu (EF-Tu)	0.87	1.374	0.040383	0.286	0.7568	TVGAGVVS(0.132)S(0.868)IIK	S	394	0	0	1	1
Protein Biosynthesis	ZMO0516	Elongation factor Tu (EF-Tu)	0.89	0.574	0.548658	0.148	0.927322	SFLMPIEDVFS(0.89)IS(0.11)GR	S	223	0	0	0	0
Protein biosynthesis	ZMO0715	Aspartate--tRNA(Asp/Asn) ligase	0.5	-0.582	0.62662	-1.704	0.0815319	LRY(0.5)RY(0.5)LDLRR	Y	128	0	2	3	5
Protein biosynthesis	ZMO0715	Aspartate--tRNA(Asp/Asn) ligase	0.5	-0.84	0.492107	-2.006	0.0373514	LRY(0.5)RY(0.5)LDLRR	Y	130	0	2	3	5
Protein Biosynthesis	ZMO1435	Leucine--tRNA ligase	0.96	-0.02	0.932973	0.096	0.52569	S(0.04)ES(0.96)GFSQR	S	4	0	1	0	1
Protein Biosynthesis	ZMO1741	Elongation factor 4 (EF-4)	1	-0.508	0.000258065	-0.178	0.0950417	T(1)PLDHIR	T	2	0	0	0	0
Protein Biosynthesis	ZMO1878	Valine--tRNA ligase (Valyl-tRNA synthetase)	0.99	1.298	0.195354	1.654	0.0544828	S(0.991)KGNT(0.009)VDPLGLIDKYGADALR	S	534	1	1	0	2
Protein Biosynthesis	ZMO1964	Glutamate--tRNA ligase 2	0.98	1.326	0.0804444	1.02	0.230933	LDDQLSLSPT(0.019)HS(0.981)	S	481	0	0	0	0
Protein Biosynthesis	ZMO1964	Glutamate--tRNA ligase 2	1	-0.284	0.00504615	-0.008	0.94182	S(1)AGPAKNPSVVTR	S	2	1	0	0	1
Protein folding	ZMO0410	33 kDa chaperonin	1	-0.092	0.448871	0.19	0.297333	S(1)ENIQNSPSENLDR	S	2	0	0	0	0
Protein folding	ZMO1929	60 kDa chaperonin (GroEL protein) (Protein Cpn60)	1	1.02	0.0408842	0.188	0.785595	VVES(0.002)LRS(0.998)R	S	133	0	0	0	0
Protein folding	ZMO1929	60 kDa chaperonin (GroEL protein) (Protein Cpn60)	1	0.828	0.00025	0.072	0.642658	DVKFS(1)RDAR	S	9	0	0	0	0
Protein folding	ZMO1929	60 kDa chaperonin (GroEL protein) (Protein Cpn60)	1	-0.324	0.74982	0.04	0.826243	ENTTIVDGAGDQS(0.996)T(0.004)IKDRVEAIR	S	340	0	1	0	1
Protein folding	ZMO1929	60 kDa chaperonin (GroEL protein) (Protein Cpn60)	1	0.526	0.00767568	0.01	0.935144	ITKDGVS(1)VAK	S	55	0	0	0	0
Purine biosynthesis	ZMO0662	Adenylosuccinate lyase (ASL)	1	1.626	0.00755556	0.794	0.159027	S(1)HGIHAEPTTFGLK	S	140	1	0	0	1
Purine biosynthesis	ZMO0709	Phosphoribosylformylglycinamidine cyclo-ligase (AIR synthase)	1	2.242	0.04912	2.42	0.0499	QNVIAALAHIT(1)GGGLLENIPR	T	254	0	0	0	0
Purine biosynthesis	ZMO1052	Phosphoribosylaminoimidazole-succinocarboxamide synthase (SAICAR synthetase)	0.98	1.174	0	0.93	0.001	NVAAGS(0.981)LS(0.019)K	S	100	0	0	0	0
Purine biosynthesis	ZMO1687	Adenylosuccinate synthetase (AMPSase)	1	1.082	0	1.376	0	GHEFGT(1)VTGR	T	298	0	0	0	0
Purine biosynthesis	ZMO1687	Adenylosuccinate synthetase (AMPSase)	1	1.468	0	0.744	0.000666667	GHEFGT(0.003)VT(0.997)GRR	T	300	0	0	0	0
Purine biosynthesis	ZMO1687	Adenylosuccinate synthetase (AMPSase)	1	0.778	0.004	0.65	0.0115636	VCDLAHIDEIGS(1)RLDR	S	159	0	0	0	0
Pyrimidine Biosynthesis	ZMO0791	Aspartate carbamoyltransferase (ATCase)	1	-0.568	0.0237303	-0.062	0.794635	S(0.999)LT(0.001)LPFPHR	S	2	0	0	0	0
Pyrimidine Biosynthesis	ZMO1154	Uridylate kinase (UK) (UMP kinase) (UMPK)	1	0.81	0.559702	1.778	0.179061	VLLKLS(1)GEVLMGPGQFGIDPATVAR	S	15	0	0	0	0
Riboflavin Biosynthesis	ZMO0474	3,4-dihydroxy-2-butanone 4-phosphate synthase (DHBP synthase)	1	0.86	0.0772414	1.15	0.00276923	S(1)KNTPIVK	S	2	4	2	0	6
Ribosomal Protein	ZMO0294	50S ribosomal protein L28	1	1.868	0	0.956	0.00109091	S(1)RICELTGK	S	2	0	0	0	0
Ribosomal Protein	ZMO0517	50S ribosomal protein L3	1	0.968	0.0671228	0.676	0.251645	VARPT(1)DAPYPAAIK	T	214	0	0	0	0
Ribosomal Protein	ZMO0517	50S ribosomal protein L3	1	0.726	0.0015	0.494	0.0122712	VARPT(0.001)DAPY(0.999)PAAIK	Y	218	0	0	0	0
Ribosomal Protein	ZMO0519	50S ribosomal protein L23	1	0.792	0.0115263	0.084	0.794651	S(1)QDGVAIR	S	4	0	0	0	0
Ribosomal Protein	ZMO0525	30S ribosomal protein S17	1	0.14	0.474765	-0.786	0.00255556	VLEKADKAS(1)AA	S	81	0	0	0	0
Ribosomal Protein	ZMO0533	30S ribosomal protein S5	1	2.058	0.0209882	0.824	0.384058	ATFEALNDQKS(1)PK	S	198	1	0	0	1
Ribosomal Protein	ZMO0533	30S ribosomal protein S5	1	0.29	0.154898	-0.184	0.0879158	ANES(1)EIQKTENAEVANAANGTNPNNERR	S	5	0	0	0	0
Ribosomal Protein	ZMO0536	50S ribosomal protein L15	1	0.926	0	0.262	0.0447368	S(1)FKLNSLKDNAGSR	S	2	0	0	0	0
Ribosomal Protein	ZMO0728	50S ribosomal protein L7/L12	1	1.156	0	0.47	0.0104	AITGLGLT(1)DAK	T	84	0	0	0	0
Ribosomal Protein	ZMO0883	30S ribosomal protein S9	1	0.582	0.00385714	0.466	0.0105185	ADHRQS(1)LSDLADLAK	S	7	0	0	0	0
Ribosomal Protein	ZMO0883	30S ribosomal protein S9	1	0.302	0.106333	0.08	0.778864	QS(0.001)LS(0.999)DLADLAK	S	9	0	0	0	0
Ribosomal Protein	ZMO0883	30S ribosomal protein S9	1	0.304	0.559457	-0.222	0.752456	S(1)FQFSKR	S	176	0	0	0	0
Ribosomal Protein	ZMO0884	50S ribosomal protein L13	0.5	3.956	0.000333333	3.178	0.000444444	T(0.5)T(0.5)KPATPATVEKK	T	8	4	0	0	4
Ribosomal Protein	ZMO0884	50S ribosomal protein L13	0.5	3.764	0	2.986	0.000545455	T(0.5)T(0.5)KPATPATVEKK	T	7	4	0	0	4
Ribosomal Protein	ZMO1156	30S ribosomal protein S2	1	1.606	0	0.862	0.0032381	S(1)GQFFVNHR	S	89	0	0	0	0
Ribosomal Protein	ZMO1366	30S ribosomal protein S4	1	2.826	0.00730435	3.112	0.00048	S(1)YDDASKLKGDTSQNLIGILER	S	73	2	1	0	3
Ribosomal Protein	ZMO1366	30S ribosomal protein S4	1	1.14	0.000205128	0.612	0.0496585	S(1)KISDYGLQLK	S	43	0	0	0	0
Ribosomal Protein	ZMO1366	30S ribosomal protein S4	1	1.136	0.0220455	0.582	0.239707	RVNPGDEISLGS(1)K	S	145	0	0	0	0
Ribosomal Protein	ZMO1910	50S ribosomal protein L25 (General stress protein CTC)	0.79	3.236	0.00332075	-0.908	0.322617	S(0.792)DT(0.208)LNLLAK	S	2	4	0	5	9
Ribosomal Protein	ZMO2002	30S ribosomal protein S12	1	1.532	0.00106667	1.14	0.00975	S(1)KVPAMEANPQKR	S	19	0	0	0	0
Ribosomal Protein	ZMO2004	30S ribosomal protein S19	0.75	0.842	0.000242424	0.048	0.783859	KAETAQDS(0.248)S(0.752)NRAPIK	S	26	0	0	0	0
Ribosomal Protein/Translation regulation	ZMO0726	50S ribosomal protein L1	1	2.012	0	0.758	0.000521739	T(1)GIIHSGIGK	T	168	0	0	0	0
Signaling/Tranporter	ZMO1717	TonB family protein	1	0.978	0.0509515	1.054	0.0521446	AYADQQPMS(1)R	S	10	0	0	0	0
Signaling/Tranporter	ZMO1717	TonB family protein	1	-0.298	0.224885	-0.646	0.0607273	GPIGPPSEGKPDGNGQS(1)GGVATAARPHGDQTQWVTQDDYPSR	S	142	1	0	1	2
TCA Cycle	ZMO0567	Succinate--CoA ligase [ADP-forming] subunit alpha	0.99	-0.416	0.116364	0.112	0.737884	HMGHAGAIVS(0.993)GHS(0.006)GS(0.001)AAAK	S	257	0	0	0	0
TCA Cycle	ZMO0567	Succinate--CoA ligase [ADP-forming] subunit alpha	0.54	-0.27	0.515556	-0.124	0.780444	HMGHAGAIVS(0.006)GHS(0.455)GS(0.539)AAAK	S	262	1	2	0	3
TCA Cycle	ZMO1496	Phosphoenolpyruvate carboxylase (PEPC) (PEPCase)	1	0.25	0.539924	-0.998	0.0214648	ALNGIY(0.996)DRLAAT(0.994)Y(0.01)R	Y	317	0	0	0	0
TCA Cycle	ZMO1496	Phosphoenolpyruvate carboxylase (PEPC) (PEPCase)	0.99	0.25	0.543385	-0.998	0.0217714	ALNGIY(0.996)DRLAAT(0.994)Y(0.01)R	T	323	0	0	0	0
TCA Cycle	ZMO1955	Malate dehydrogenase (Oxaloacetate-decarboxylating)	1	0.99	0.00731429	1.274	0.00262857	DET(1)ALLALIK	T	540	1	0	0	1
TCA Cycle	ZMO1955	Malate dehydrogenase (Oxaloacetate-decarboxylating)	1	-0.196	0.142624	-0.428	0.0117193	S(1)YQSQPAIPVKESR	S	2	0	0	0	0
Thiamine biosynthesis	ZMO0172	Phosphomethylpyrimidine synthase	1	-1.11	0.00545455	0.224	0.166679	ITGIVS(1)R	S	332	0	0	0	0
Transcription	ZMO0257	Two component transcriptional regulator, winged helix family	0.98	2.258	0	1.258	0.0250959	S(0.984)GKVT(0.016)LAGEPVKLTAQEYK	S	138	3	0	1	4
Transcription	ZMO1387	Two component transcriptional regulator, winged helix family	1	0.478	0.0673274	0.026	0.929429	S(1)QGHSQSIIK	S	119	3	0	1	4
Transcription	ZMO1996	Transcription termination factor Rho (ATP-dependent helicase Rho)	1	0.678	0.000210526	0.692	0.00223529	VGKT(1)VLLQNIAR	T	185	0	0	0	0
Transport	ZMO0239	ATP synthase subunit alpha (F-ATPase subunit alpha)	1	1.108	0.00153191	1.018	0.00302439	KS(1)VHEAVQTGIK	S	141	0	0	0	0
Transport	ZMO0366	Glucose facilitated diffusion protein	0.9	0.832	0.00032	0.106	0.573649	SSES(0.095)S(0.905)QGLVTR	S	6	0	0	0	0
Transport	ZMO0847	Porin	1	0.142	0.5175	-1.554	0.0497215	ESQAAS(1)QIPAADATDNDVR	S	103	0	0	1	1
Transport	ZMO1716	MotA/TolQ/ExbB proton channel	1	0.734	0.000285714	-0.158	0.263659	S(1)VGSINAR	S	119	0	0	0	0
Unclassified	ZMO0142	Pyridoxal phosphate homeostasis protein (PLP homeostasis protein)	1	1.966	0.00745205	1.302	0.0635556	LHCVGQLQS(1)NKAK	S	98	0	0	0	0
Unclassified	ZMO0207	GTPase Obg (GTP-binding protein Obg)	0.93	2.208	0.0207143	1.476	0.279815	GNASYKS(0.031)S(0.929)T(0.041)NRAPR	S	133	2	0	1	3
Unclassified	ZMO0207	GTPase Obg (GTP-binding protein Obg)	0.67	0.166	0.757756	0.06	0.933848	GNASYKS(0.018)S(0.311)T(0.671)NRAPR	T	134	0	1	1	2
Unclassified	ZMO0275	ABC transporter related protein	1	0.396	0.0211163	0.998	0.0006	ACIIY(1)GGR	Y	230	0	0	0	0
Unclassified	ZMO0279	Cold-shock DNA-binding domain protein	0.99	2.48	0.0044	2.52	0.00826087	VSATNLGIEGEPLPIT(0.01)ES(0.99)APAPR	S	165	2	0	0	2
Unclassified	ZMO0279	Cold-shock DNA-binding domain protein	1	0.246	0.0574476	-0.14	0.12895	GGEFGGS(1)RGGPQR	S	177	0	0	0	0
Unclassified	ZMO0348	GTPase HflX (GTP-binding protein HflX)	0.83	-0.228	0.260328	-0.614	0.0142	S(0.834)GFVRS(0.165)EADGVSHGAR	S	2	0	0	0	0
Unclassified	ZMO0355	Cell shape determining protein, MreB/Mrl family	0.98	1.58	0.156	1.118	0.371676	FPEIVVCVPS(0.984)GS(0.011)T(0.003)S(0.002)VER	S	117	0	0	0	0
Unclassified	ZMO0419	1-acyl-sn-glycerol-3-phosphate acyltransferase PlsC (Phospholipid/glycerol acyltransferase)	1	0.332	0.103119	0.246	0.12844	SLLLFPEGT(1)RVAHGDAPPIR	T	173	0	0	0	0
Unclassified	ZMO0572	ABC transporter ATPase component	0.95	0.624	0.06625	0.268	0.57532	CILDERPS(0.947)HKAS(0.053)AQR	S	386	0	1	1	2
Unclassified	ZMO0637	ATPase, FliI/YscN family	0.88	0.352	0.00378947	0.28	0.155509	S(0.884)ES(0.116)LAAYAGR	S	2	0	0	0	0
Unclassified	ZMO0689	Glucose--fructose oxidoreductase (GFOR)	1	0.604	0.0308889	0.212	0.320716	S(1)GALSHGASSYSTTTTSR	S	313	0	0	0	0
Unclassified	ZMO0692	DNA gyrase subunit A	1	1.142	0.0429167	0.912	0.116566	VEGIS(0.998)DIRDES(0.002)NREGVR	S	323	0	0	0	0
Unclassified	ZMO0853	Peptidyl-prolyl cis-trans isomerase (PPIase)	0.96	0.11	0.941766	-0.1	0.938323	AASANAEPPAAS(0.959)GQS(0.041)H	S	273	0	0	0	0
Unclassified	ZMO0853	Peptidyl-prolyl cis-trans isomerase (PPIase)	0.99	1.164	0.0613832	-0.23	0.792	AASANAEPPAAS(0.013)GQS(0.987)H	S	276	0	1	0	1
Unclassified	ZMO0938	Alkaline phosphatase PhoD (ALPI)	1	0.076	0.944171	-0.052	0.944489	QLQNGVVYPMAYHSHAAT(0.002)ET(0.998)CPGHSVLLTGDHPAR	T	107	0	0	0	0
Unclassified	ZMO0992	Peptidase S10 serine carboxypeptidase	0.98	1.138	0.0136923	-0.85	0.150781	YLFGES(0.975)YGT(0.021)T(0.003)R	S	225	0	0	1	1
Unclassified	ZMO0994	Uncharacterized protein	1	-0.904	0.0213333	1.074	0.0146061	S(0.001)S(0.001)AET(0.002)AT(0.995)DNAGHTIAR	T	116	5	2	0	7
Unclassified	ZMO0994	Uncharacterized protein	1	-1.696	0.00458065	0.072	0.892827	SSAETATDNAGHT(1)IAR	T	122	5	4	0	9
Unclassified	ZMO0994	Uncharacterized protein	0.69	0.128	0.695209	-0.154	0.785049	T(0.14)KS(0.162)S(0.691)AET(0.007)ATDNAGHTIAR	S	111	5	0	2	7
Unclassified	ZMO0994	Uncharacterized protein	1	0.294	0.0355604	-0.172	0.170726	AGNS(1)IQNTADNAGK	S	45	0	0	0	0
Unclassified	ZMO0994	Uncharacterized protein	0.83	-0.114	0.759553	-0.242	0.611517	T(0.039)KS(0.832)S(0.129)AETATDNAGHTIAR	S	110	5	0	2	7
Unclassified	ZMO0994	Uncharacterized protein	0.99	-0.202	0.593	-0.61	0.0612135	AGNSIQNTADNAGKAVS(0.985)DT(0.015)AEDAHDGAK	S	58	0	0	0	0
Unclassified	ZMO0994	Uncharacterized protein	1	0.14	0.382514	-1.184	0.000631579	AFS(1)GAWKDVTGGNK	S	157	0	0	0	0
Unclassified	ZMO1002	Phosphoglucosamine mutase	1	1.13	0.105714	0.476	0.646614	ADLGVMISAS(1)HNPFSDNGIK	S	102	0	0	0	0
Unclassified	ZMO1017	ABC transporter related protein (Iron ABC transporter ATP-binding protein)	1	0.25	0.0597736	-0.288	0.0103673	AAAES(1)FEAR	S	255	0	0	0	0
Unclassified	ZMO1033	Cyclopropane fatty-acyl-phospholipid synthase Cfa	1	1.286	0.00392727	-0.146	0.777689	T(1)IQHLTNR	T	102	2	0	0	2
Unclassified	ZMO1034	Calcium-binding EF-hand-containing protein	0.92	0.508	0.00027907	0.756	0.0008	QTHPFPKPS(0.08)S(0.92)K	S	203	0	0	0	0
Unclassified	ZMO1059	Dihydroneopterin aldolase	0.91	0.186	0.722011	-0.066	0.918785	S(0.914)DT(0.086)IFRPESAR	S	2	0	0	0	0
Unclassified	ZMO1121	MerR family transcriptional regulator	1	0.288	0.718207	0.818	0.156889	S(1)DRDARPVNEDIR	S	2	2	2	0	4
Unclassified	ZMO1147	Chaperone protein Skp (OmpH)	1	0.234	0.592703	0.53	0.0494815	QNQS(1)DAGAGAAPAAR	S	192	0	1	0	1
Unclassified	ZMO1345	Aminopeptidase N	0.99	0.372	0.0488081	0.27	0.159382	S(0.993)ENHS(0.007)DTPVVIHR	S	2	0	0	0	0
Unclassified	ZMO1354	Flagellar motor protein MotB (OmpA/MotB domain protein)	0.5	2.036	0.000285714	0.8	0.0139077	S(0.5)S(0.5)NNKNFSVSGPNGGSSR	S	81	0	0	0	0
Unclassified	ZMO1354	Flagellar motor protein MotB (OmpA/MotB domain protein)	0.5	2.036	0.000296296	0.8	0.014125	S(0.5)S(0.5)NNKNFSVSGPNGGSSR	S	82	0	0	0	0
Unclassified	ZMO1354	Flagellar motor protein MotB (OmpA/MotB domain protein)	1	1.05	0.174295	0.612	0.536727	RVEITFGPGS(1)GQ	S	364	1	0	0	1
Unclassified	ZMO1355	ABC transporter related protein	0.5	0.044	0.964737	-3.088	0.010717	SQLGRFGFS(0.5)GDKAT(0.5)QK	T	423	0	1	5	6
Unclassified	ZMO1406	Alpha/beta hydrolase fold protein	0.99	2.142	0.000275862	1.666	0.00110345	NWVLGGY(0.005)S(0.995)LGAR	S	104	4	0	0	4
Unclassified	ZMO1429	NodT family RND efflux system outer membrane lipoprotein	1	1.444	0.0125714	3.65	0	EQKT(1)GT(1)APS(1)PRIVK	T	493	3	4	0	7
Unclassified	ZMO1429	NodT family RND efflux system outer membrane lipoprotein	1	1.042	0.0641455	3.462	0.0015	EQKT(1)GT(1)APS(1)PRIVK	S	496	3	4	0	7
Unclassified	ZMO1429	NodT family RND efflux system outer membrane lipoprotein	1	1.062	0.0474694	3.326	0.00133333	EQKT(1)GT(1)APS(1)PRIVK	T	491	3	4	0	7
Unclassified	ZMO1434	Uncharacterized protein	1	-0.948	0.00104348	-1.386	0.000571429	DKADHLPNAATPAPSETPHNQAVQAVKPQNIS(1)	S	199	0	0	0	0
Unclassified	ZMO1461	Aminoglycoside phosphotransferase	1	-0.56	0.129968	-0.566	0.262562	S(1)NFLKTAK	S	2	0	0	1	1
Unclassified	ZMO1490	Putative outer membrane associated protein	0.99	-0.304	0.435278	0.042	0.895578	MWGDNNGNNMAT(0.99)T(0.01)GNGGSVSTK	T	95	0	0	0	0
Unclassified	ZMO1571	Cytochrome bd ubiquinol oxidase subunit I	0.99	0.77	0.046433	-0.134	0.87539	GATQLAQDLS(0.011)GKRS(0.989)	S	476	0	0	1	1
Unclassified	ZMO1583	DNA gyrase subunit B	0.81	-0.468	0.126951	0.454	0.372964	LVS(0.187)S(0.813)EVR	S	353	0	0	1	1
Unclassified	ZMO1609	Uncharacterized protein	0.87	0.834	0.60494	1.25	0.221559	IVDQTAELVAENLGS(0.87)S(0.13)YGDYMHK	S	121	0	1	0	1
Unclassified	ZMO1609	Uncharacterized protein	1	2.036	0	0.99	0.000428571	S(1)GHSIIR	S	152	0	0	0	0
Unclassified	ZMO1609	Uncharacterized protein	0.91	3.318	0.01495	0.57	0.825419	IVDQTAELVAENLGS(0.086)S(0.913)YGDYMHK	S	122	3	0	2	5
Unclassified	ZMO1609	Uncharacterized protein	1	1.106	0.394922	-0.398	0.792582	LADIT(0.997)KS(0.003)GHSIIR	T	150	2	0	0	2
Unclassified	ZMO1694	TonB-dependent receptor	1	0.526	0.244842	-0.206	0.747723	RPDGS(0.002)T(0.002)QALKGNQPS(0.995)AAAHPAPAATTGAGTR	S	44	0	0	0	0
Unclassified	ZMO1725	ATP-dependent Clp protease adapter protein ClpS	0.97	-1.08	0.0075493	-0.652	0.0101961	S(0.967)GDKDFDKDS(0.032)DVT(0.001)VITR	S	2	0	2	0	2
Unclassified	ZMO1740	DUF3297 domain-containing protein	0.98	-0.884	0.523403	-4.208	0.00718182	MT(0.984)DT(0.016)PPDHLSVFPDSEWFNADALRR	T	2	0	1	3	4
Unclassified	ZMO1758	Outer membrane protein assembly factor BamD-1	0.93	0.11	0.942731	-0.11	0.935654	KKT(0.928)DT(0.486)RY(0.587)VAR	T	32	0	1	1	2
Unclassified	ZMO1758	Outer membrane protein assembly factor BamD-2	0.59	-0.328	0.729318	-0.88	0.372261	KKT(0.928)DT(0.486)RY(0.587)VAR	Y	36	0	1	1	2
Unclassified	ZMO1764	ErfK/YbiS/YcfS/YnhG family protein	1	-0.026	0.969079	-2.096	0.04384	IIGES(1)GQGQR	S	341	0	0	1	1
Unclassified	ZMO1821	SIR2 family protein	1	1.65	0.0002	-3.046	0	S(1)KAPHFALVDIENLTR	S	232	5	5	0	10
Unclassified	ZMO1845	PhnA protein	0.91	0.43	0.0355217	0.362	0.0503896	LT(0.094)S(0.906)DPEEIDCR	S	72	0	0	0	0
Unclassified	ZMO1883	D-3-phosphoglycerate dehydrogenase	1	0.568	0.607162	-0.51	0.169719	NLQAIMPEENILS(1)LNQIQDRR	S	35	0	1	0	1
Unclassified	ZMO1912	Ribosome-binding ATPase YchF	1	0.222	0.853967	1.334	0.109265	GAS(1)KGEGLGNQFLGHIR	S	82	1	1	0	2
Unclassified	ZMO1997	CopD family protein	1	0.818	0.000216216	-0.018	0.947141	GFRPAS(1)ER	S	124	0	0	0	0
Unclassified	ZMOp212		1	0.82	0.266559	0.558	0.546417	LNHHTEATTMLY(1)AAR	Y	273	0	0	0	0
